# Supplementary material for: Mechano-sensitivity of β2-adrenoceptors enhances constitutive activation of cAMP generation that is inhibited by inverse agonists
Source: Commun Biol. 2024 Apr 5;7:417. doi: 10.1038/s42003-024-06128-2 (PMC10997663; doi:10.1038/s42003-024-06128-2)
Supplement: Supplementary file 3 — Supplementary Data [file 42003_2024_6128_MOESM3_ESM.xlsx]

## Sheet: Figure 2
	Figure 2a
		mean, SEM, n
	Time (min)	10 nM isoprenaline			1 nM isoprenaline			100 pM isoprenaline			10 pM isoprenaline			1 pM isoprenaline			100 fM isoprenaline			10 fM isoprenaline			HBSS
	0	375	34.5395	5	411.733	64.2792	5	340.6	62.8095	5	365.333	60.0032	5	286.733	34.4541	5	303.067	41.1679	5	239.933	22.405	5	480.133	61.449	5
	1	40916.3	8805.89	5	42580	8256.4	5	29008.5	6731.09	5	19464.6	2951.95	5	13326.9	1654.65	5	12863.7	2151.51	5	9432.93	1589.79	5	15837.6	1435.56	5
	2	71109.1	14137.2	5	75511.2	12887.7	5	56119.1	11759.5	5	34642.5	4400.14	5	24918.7	2617.29	5	23414.3	2994.65	5	19542.3	2389.44	5	25514.3	2151.4	5
	3	95729	18530.1	5	102232	16525.7	5	78587.6	16112.6	5	45377.2	5399.86	5	33380	3316.32	5	30929.3	3726.62	5	26889.1	2933.72	5	31868.2	2587.51	5
	4	111675	21336.1	5	119834	18698.1	5	93648.1	18797.2	5	51160.9	5760.8	5	37828.8	3772.51	5	34467.7	3791.49	5	30517.3	3064.96	5	34773.4	2663.23	5
	5	121326	22911.5	5	130322	19735.7	5	102360	20393.8	5	53315.1	5672.13	5	39416.8	3971.49	5	35629.1	3697.09	5	31319.3	2985.81	5	35402.5	2596.74	5
	6	127096	23614.5	5	136074	20254.4	5	106491	20876	5	53399.7	5488.73	5	39318.1	3663.23	5	35070.2	3319.78	5	30243.2	2787.4	5	34302.3	2470.48	5
	7	129512	23919.2	5	138295	20105.3	5	106987	20870.9	5	52675.7	5222.24	5	38380.6	3587.96	5	33736.2	3088.68	5	28278.4	2507.09	5	33078.3	2497.6	5
	8	129749	23568.6	5	138364	19778.4	5	105704	20127.6	5	51145.6	4776.11	5	37442.1	3382.13	5	32077	2783.53	5	26162.9	2161.5	5	31536.3	2467.73	5
	9	129149	23119.3	5	137714	19392.5	5	103990	19580.8	5	49719.1	4412.33	5	35869.9	3124.25	5	30563.6	2538.72	5	24403.9	1965.48	5	29924.8	2476.7	5
	10	127947	22675.7	5	135438	18702.8	5	101556	18812.7	5	48235.4	3995.43	5	34706.5	2912.75	5	29172.7	2356.95	5	22569.2	1670.1	5	28702.5	2471.23	5
	11	126410	22262.5	5	133232	18253.1	5	98810.2	18004	5	46542.7	3850.99	5	33659.7	2734.54	5	27866.1	2125.98	5	21120.2	1389.87	5	27650.3	2674.69	5
	12	124219	21571.8	5	130890	17333.6	5	96507.7	17174.7	5	45224	3481.6	5	32459.3	2607.03	5	26779.2	2077.3	5	19953	1232.82	5	26426.9	2684.81	5
	13	122222	21065.7	5	128623	16775	5	94449.3	16669.4	5	44094.5	3528.52	5	31571.9	2528.28	5	25919.6	1882.75	5	19196.3	1217.15	5	25599.5	2657.83	5
	14	120680	20587	5	126321	16539.5	5	91816.1	15864.8	5	42832.5	3226.75	5	30700.9	2488.26	5	24957.9	1826.86	5	18379.5	1117.33	5	24868.1	2738.34	5
	15	118220	20060.3	5	124130	15899.6	5	89188.8	15178.7	5	41850.5	2985.16	5	29977.9	2424.8	5	24155.7	1760.38	5	17646.1	1044.76	5	24455.5	2807.21	5
	16	116522	19554.6	5	121841	15100.4	5	87875.3	14762.6	5	40947.3	3101.1	5	29442	2423.24	5	23593.3	1750.6	5	17025.3	1020.52	5	23631.3	2769.68	5
	17	114319	19099.3	5	119635	15027.2	5	85562.5	14046	5	40262.4	2955.93	5	28760.9	2422.27	5	23077.7	1706.39	5	16539	977.602	5	23257.7	2662.32	5
	18	112560	18433.8	5	117332	14386.6	5	84144.9	13750.2	5	39421	2765.8	5	28277.2	2343.24	5	22372.4	1660.77	5	16118.4	920.974	5	22931.7	2699.05	5
	19	110630	18099.2	5	114949	13975.8	5	82243.9	13072.2	5	38661	2685.81	5	27713.5	2368.74	5	22107.9	1695.4	5	15676.9	948.516	5	22190.6	2590.34	5
	20	108476	17924.7	5	113343	13534.1	5	80565.9	12759.8	5	38122	2650	5	27284.5	2362.01	5	21675.2	1719.85	5	15222.8	941.617	5	22107.9	2646.14	5
	21	106749	17419.7	5	111309	13024.9	5	79273.1	12338.7	5	37382.5	2598.07	5	26911.5	2327.09	5	21082.1	1696.59	5	15059.1	832.04	5	21703.3	2589.96	5
	22	105362	17038.3	5	109461	12919.4	5	77829.4	12026.4	5	36997.7	2551.08	5	26390.9	2279.92	5	20695.3	1528.91	5	14681.1	925.332	5	21272.2	2542.78	5
	23	103418	16533.3	5	107642	12123.5	5	76470.4	11642.1	5	36232.2	2550.04	5	25988.2	2244.06	5	20454.5	1528.63	5	14399.7	888.119	5	20975.1	2544.99	5
	24	101888	16202.8	5	106207	12105.2	5	75104.5	11465.5	5	35926	2400.44	5	25626.2	2256.54	5	20228.2	1561.19	5	14235.5	820.357	5	20761.9	2569.55	5
	25	99612.9	15898.4	5	104164	11836.5	5	74113.5	10983.8	5	35046.4	2326.79	5	25421.9	2234.52	5	20088.2	1513.61	5	14007.3	825.474	5	20478.4	2407.91	5
	26	98505	15386.6	5	102613	11531.2	5	73164.4	10889.5	5	34768.1	2286.01	5	24989.3	2226.78	5	19651.5	1503.62	5	13817.3	816.865	5	20227.1	2479.04	5
	27	96715	15310.4	5	100781	11073.6	5	71797.5	10586.9	5	34444.3	2282.48	5	24702.9	2190.22	5	19397.3	1516.81	5	13559.4	808.823	5	20043.5	2428.79	5
	28	95226.3	14968.5	5	99231.7	10934.8	5	71015	10321.6	5	33993.6	2344.92	5	24687	2273.25	5	19204.5	1486.33	5	13433.1	822.73	5	19899.7	2359.94	5
	29	94280.7	14869.3	5	97813.1	10679.3	5	69936.3	10127.8	5	33770.7	2276.82	5	24167.2	2155.66	5	18920	1452	5	13178.7	774.748	5	19613.5	2313.7	5
	30	92607.3	14395.9	5	96243.9	10438.6	5	69013.5	9998.58	5	33178.1	2195.15	5	23817.3	2120.28	5	18803.6	1497.08	5	13101.9	860.903	5	19254.2	2307.88	5
	31	91923.1	14324.8	5	95215.5	10282	5	67917.3	9761.22	5	33159.9	2244.72	5	23707.1	2148.99	5	18747.2	1541.96	5	12912.6	758.252	5	19219.5	2275.83	5
	32	90378.7	14166.1	5	93732.9	10138.2	5	66797.5	9434.86	5	32638.1	2215.09	5	23605.7	2184.91	5	18539.3	1539.04	5	12849.6	869.507	5	18904.8	2225.51	5
	33	88938.3	13812.7	5	92225.3	9835.98	5	66149.9	9415.23	5	32253.5	2141.2	5	23491.1	2174.19	5	18273.5	1503.29	5	12711.9	771.854	5	18706.3	2233.62	5
	34	87836.8	13596.7	5	91400.9	9781.53	5	65339.2	9316.73	5	31763	2132.11	5	23200.7	2051.73	5	18017.3	1452.87	5	12585.1	735.031	5	18544.6	2214.74	5
	35	86607.7	13368.2	5	89934.7	9644.95	5	64368.3	9184.99	5	31539.8	2142.2	5	23051.1	2147.24	5	17853.9	1542.45	5	12476.8	815.552	5	18384.2	2193.08	5
	36	85576.2	13276.4	5	88698.7	9407.8	5	63698.5	8934.32	5	30819.3	1979.77	5	22740.3	2068.68	5	17602.1	1403.68	5	12274.1	797.432	5	18246.7	2239.83	5
	37	84512.5	13120.9	5	87768	9346	5	62655.7	8910.84	5	30782.6	2048.24	5	22426.9	2114.22	5	17591.7	1373.2	5	12184	763.385	5	18142.3	2142.1	5
	38	83207.2	12939.8	5	86425.9	9094.97	5	61845.3	8800.29	5	30393.2	2003.44	5	22222.9	2074.76	5	17328.2	1425.81	5	12056.5	758.633	5	17914.9	2168.87	5
	39	82376.3	12599.5	5	85398.4	9221.1	5	60884.3	8431.48	5	30051.5	1933.46	5	21992	2043.79	5	17187.7	1385.74	5	11953.7	688.663	5	17632.2	2104.91	5
	40	81261.6	12640.8	5	84224.5	8984.51	5	60256	8527.25	5	29823.7	2020.54	5	21815.5	2060.26	5	17044.5	1455.77	5	11943.9	761.491	5	17467.9	2098.67	5
	41	80129.1	12248.5	5	82999.9	8906.57	5	59329.2	8233.81	5	29358.7	1897.47	5	21713.5	2086	5	16907.5	1410.41	5	11896.4	782.95	5	17378.3	2103.85	5
	42	79123.9	12278	5	81757.1	8778.43	5	58542.9	8123.36	5	29025.7	2003.14	5	21497.8	2013.79	5	16643.7	1404.39	5	11617.4	708.775	5	17267.3	2104.08	5
	43	77872.2	12086.4	5	80635.1	8581.34	5	57808.3	8121.67	5	28810.1	1879.85	5	21207.3	1999.11	5	16613.7	1392.4	5	11580.3	734.254	5	17020.9	2055.55	5
	44	77434.8	11895.8	5	79573	8268.07	5	57610.9	8029.24	5	28446.9	1740.4	5	21078.5	1936.47	5	16441.1	1363.43	5	11519.5	752.397	5	16890.9	2008.4	5
	45	76035.4	11790	5	79015.8	8412.48	5	56587.4	8024.17	5	28039.9	1873.7	5	20904.7	1997.54	5	16251.7	1378.49	5	11318.4	711.11	5	16743.7	2009.52	5
	46	75224.7	11623	5	77753.5	8347	5	55898.3	7663.65	5	27952.7	1918.78	5	20610.9	2004.84	5	16201.2	1366.9	5	11150.3	708.963	5	16611.7	1959.66	5
	47	74243.1	11391.9	5	76779.9	8149.7	5	55208.9	7518.99	5	27695.1	1840	5	20504.1	2006.71	5	16086.3	1409.81	5	11174.8	772.972	5	16483.8	1972.49	5
	48	73555.9	11598.5	5	75920.7	8047.74	5	54595.9	7498.18	5	27380.5	1799.72	5	20466.9	1924.62	5	15920.9	1308.1	5	11057.7	716.267	5	16153.5	1934.22	5
	49	72598.6	11307.9	5	74797.3	8004.94	5	53977.6	7628.18	5	27162.2	1818.78	5	20277.2	1920.9	5	15618.9	1334.75	5	10937.7	725.546	5	16038.7	1962.03	5
	50	71701.4	11024.2	5	74106.7	7766.71	5	53346.7	7303.63	5	26882.8	1752.87	5	20014	1954.42	5	15551.7	1329.2	5	10809.4	763.89	5	15983.2	1931.15	5
	51	70652.3	11006.2	5	72902.5	7756.03	5	52640.8	7293.25	5	26643.9	1690.73	5	19803.8	1911.86	5	15387.9	1264.47	5	10652.5	755.136	5	15778.1	1985.55	5
	52	70075.1	10791.6	5	72117.9	7688.46	5	52181.9	7185.23	5	26388.8	1766.57	5	19727	1842.85	5	15139.7	1381.65	5	10566.8	678.954	5	15582.2	1912.53	5
	53	68858.1	10662.1	5	71128.8	7500.51	5	51486.2	7084.31	5	26112.6	1829.17	5	19416.5	1870.85	5	15113.1	1315.87	5	10584.9	726.643	5	15546.1	1889.78	5
	54	67855.3	10546.3	5	70275.8	7489.35	5	50992.3	6973.98	5	25810.3	1655.17	5	19323.9	1832.66	5	14879.5	1400.44	5	10415.1	704.902	5	15290.5	1859.53	5
	55	67162	10355	5	69573.3	7443	5	50096.6	6806.08	5	25515.3	1706.27	5	19117.8	1861.69	5	14656	1296	5	10364.5	699.971	5	15239.9	1906.47	5
	56	66366.3	10224	5	68304.5	7194.41	5	49556.8	6708.45	5	25287.9	1696.62	5	18894.5	1796.27	5	14581.5	1289.71	5	10229.7	716.514	5	14987.1	1890.1	5
	57	65607.9	10018	5	67786.4	7105.27	5	48951.5	6575.3	5	24891.2	1662.64	5	18661	1856.11	5	14432.9	1289.9	5	10083.1	717.973	5	14829.8	1899.28	5
	58	64767.1	10043	5	66481	7008.85	5	48345	6560.34	5	24811.9	1671.47	5	18548	1829.27	5	14284.7	1279.47	5	9994.67	668.576	5	14664.1	1863.25	5
	59	64054.6	9872.92	5	65735.1	6901.58	5	47732.1	6349.59	5	24362.1	1640.15	5	18201.3	1718.61	5	14196.1	1316.83	5	9951.67	684.505	5	14507.3	1814.69	5
	60	63177.4	9804.97	5	64801.6	6745.95	5	47071.4	6356.44	5	24138	1693.13	5	18097.6	1772.31	5	13971	1301.23	5	9778.8	703.639	5	14364.6	1870.32	5
	Figure 2b	mean, SEM, n
	Time (min)	10 nM salbutamol			1 nM salbutamol			100 pM salbutamol			10 pM salbutamol			1 pM salbutamol			100 fM salbutamol			10 fM salbutamol			HBSS
	0	463.267	90.0678	5	393	72.0843	5	368.267	53.7052	5	378.4	56.6292	5	329.8	42.8266	5	285.733	44.5706	5	248.867	30.7406	5	480.133	61.449	5
	1	29649.4	6056.26	5	19084.3	3725.68	5	13810.5	2113.51	5	12736.5	2154.92	5	11288.6	1824.2	5	9352.27	1922.4	5	7930.27	1388.71	5	15837.6	1435.56	5
	2	60368.6	11164.3	5	38395.9	6644.88	5	25831.3	3141.63	5	25587.7	3306.16	5	23958	3489.48	5	22544.9	4661.65	5	19577.7	2799.17	5	25514.3	2151.4	5
	3	86215.9	15482.9	5	53493.7	9092.27	5	34359.3	3943.5	5	34671.2	4046.44	5	34069.6	5324.3	5	33346.5	7244.08	5	29135.9	4003.26	5	31868.2	2587.51	5
	4	103231	18396.8	5	62148.3	10601.9	5	38800.9	4525.67	5	39601.5	4681.2	5	39610.2	6440.1	5	40049.4	9096.36	5	34123.2	4779.81	5	34773.4	2663.23	5
	5	113057	20098.2	5	65455.1	11413.3	5	40207.5	4680.17	5	41685.5	5029.18	5	41591.3	6993.37	5	42716.7	10232.3	5	35232.5	5110.18	5	35402.5	2596.74	5
	6	116734	20681.4	5	66101.5	11588.7	5	40029.1	4730	5	41481.7	5172.26	5	41869.5	7215.78	5	42516.7	10305.7	5	34388.3	4927.23	5	34302.3	2470.48	5
	7	117723	20665.4	5	65169.3	11537.5	5	39197.4	4573.25	5	40400.7	5086.09	5	40729.3	7247.83	5	41322.2	10139.5	5	31988.6	4629.58	5	33078.3	2497.6	5
	8	116362	20501	5	63104.3	11362.6	5	37803.3	4454.08	5	39044.4	4753.73	5	39194.4	6996.87	5	39263.3	9672.42	5	29519.4	4220.65	5	31536.3	2467.73	5
	9	113935	19968.1	5	60902.8	11016.8	5	36303.7	4288.65	5	37455.6	4598.81	5	37491.6	6812.68	5	37088.7	8990.91	5	26890.1	3831.91	5	29924.8	2476.7	5
	10	111114	19239.3	5	58678.3	10634.9	5	34891.5	4258.9	5	35762.7	4410.11	5	35866.3	6427.81	5	35212.8	8518.49	5	24930.1	3555.13	5	28702.5	2471.23	5
	11	108015	18525.9	5	56737.7	10127.6	5	33792.5	4016.8	5	34738.3	4375.43	5	34469.9	6262.64	5	33434.8	8172.22	5	23219.1	3249.7	5	27650.3	2674.69	5
	12	105197	18099	5	55177.7	9897.02	5	32618.4	3807.88	5	33463.1	4301.67	5	33029.7	5885.75	5	31669.4	7654.21	5	21868.1	3000.61	5	26426.9	2684.81	5
	13	102435	17539.5	5	53464.3	9577.27	5	31895.4	3718.65	5	32626.4	4002.9	5	31841.5	5788.08	5	30421.6	7415.72	5	20660.8	2789.47	5	25599.5	2657.83	5
	14	100099	17101.2	5	52025.2	9280.69	5	31004.7	3680.73	5	31558.4	3946.25	5	31047.8	5568.12	5	29181.7	7122.58	5	19851.2	2684.51	5	24868.1	2738.34	5
	15	97619.7	16748.1	5	51186.8	9168.54	5	30151.4	3589.61	5	30822.4	3946.72	5	30023.2	5430.65	5	28081.5	6785.63	5	19146.9	2534.91	5	24455.5	2807.21	5
	16	95617.3	16236.6	5	49851.7	8881.35	5	29705.8	3486.67	5	30145.1	3887.36	5	29257.3	5413	5	27308.1	6586.16	5	18200.1	2412.11	5	23631.3	2769.68	5
	17	93531.1	15848.4	5	48944.9	8793.2	5	29275.3	3471.3	5	29368.1	3702.58	5	28610.7	5206.85	5	26408.5	6279.25	5	17687.8	2324.22	5	23257.7	2662.32	5
	18	91760.2	15594.8	5	48054.9	8575.82	5	28571.7	3345.41	5	29021.7	3633.02	5	28103.2	5096.79	5	25869.3	6112.89	5	17201.2	2262.24	5	22931.7	2699.05	5
	19	89696.3	15217.5	5	47178.8	8407.55	5	28170.9	3385.31	5	28679.3	3637.58	5	27381.8	5061.54	5	25427.2	6005.28	5	16680	2195.45	5	22190.6	2590.34	5
	20	88016.9	15065.7	5	46287.7	8279.82	5	27485.3	3262.68	5	28084.6	3559.96	5	27019.7	5016.68	5	24961.4	5963.74	5	16378.1	2067.15	5	22107.9	2646.14	5
	21	86779.4	14592	5	45516.9	8177.23	5	27492.1	3160.37	5	27537.5	3490.89	5	26566.1	4801.68	5	24399	5855.13	5	16048.4	2104.7	5	21703.3	2589.96	5
	22	85164.8	14424.3	5	45034.6	8079.62	5	26919.7	3213.23	5	27211.9	3492.49	5	26169	4668.98	5	23888.6	5687.52	5	15659.7	2018.17	5	21272.2	2542.78	5
	23	83773.5	14087.6	5	44147.5	8015.01	5	26533.2	3237.81	5	26684.1	3388.17	5	25796.9	4657.51	5	23397.7	5590.11	5	15494.4	2034.05	5	20975.1	2544.99	5
	24	82868.6	13927.4	5	43696.1	7764.15	5	26369.6	3188.4	5	26523.7	3373.54	5	25269.3	4578.01	5	23164.9	5558.31	5	15212.7	1972.21	5	20761.9	2569.55	5
	25	81210.1	13613.6	5	43034.6	7868.58	5	25972.6	3073.58	5	26350.1	3396.34	5	24828.4	4568.17	5	22957.9	5464.9	5	14940.8	1894.69	5	20478.4	2407.91	5
	26	80085.7	13487.1	5	42695.5	7770.13	5	25642.9	3170.98	5	25791.5	3315.35	5	24745.7	4584.33	5	22655.3	5380.97	5	14889.6	1922.56	5	20227.1	2479.04	5
	27	79274.4	13463.7	5	42254.3	7697.53	5	25306.7	3171.88	5	25398.3	3282.35	5	24462.9	4477.17	5	22445.8	5348.72	5	14699.2	1943.14	5	20043.5	2428.79	5
	28	78190.9	13235.2	5	41559.6	7603.5	5	25089.9	3177.92	5	25117.9	3270.68	5	24170.8	4475.72	5	21966.1	5134.62	5	14507.9	1922.32	5	19899.7	2359.94	5
	29	76896	13005.7	5	41067.5	7588.15	5	24867.9	3091.11	5	24835.7	3196.45	5	23839.7	4341.77	5	21771.3	5186.13	5	14254.4	1808.89	5	19613.5	2313.7	5
	30	76150.2	12743.1	5	40599.3	7541.42	5	24647.9	3091.93	5	24606.7	3278.66	5	23725.3	4401.18	5	21559.7	5223.54	5	14060.6	1852.22	5	19254.2	2307.88	5
	31	75066.5	12606.3	5	40138.3	7296.27	5	24393.6	3040.17	5	24224	3187.34	5	23563.3	4302.61	5	21255.4	5028.67	5	14109.7	1864.11	5	19219.5	2275.83	5
	32	74024.3	12414.6	5	39641.8	7187.63	5	23981.5	2987.43	5	24040.1	3140.2	5	23169.5	4188.76	5	21072.9	4955.58	5	13982	1789.96	5	18904.8	2225.51	5
	33	72971.4	12275.9	5	39269.5	7205.87	5	23828.2	2942.56	5	24021.1	3123.01	5	23017.5	4236.59	5	20902.5	4952.49	5	13616.3	1811.27	5	18706.3	2233.62	5
	34	71739.6	12031	5	38699.3	7086.67	5	23514.9	2857.92	5	23670.2	3131.94	5	22774.2	4127.28	5	20621.8	5010.76	5	13688	1790.17	5	18544.6	2214.74	5
	35	71262.3	11911.2	5	38409.1	6951.54	5	23202.7	2879.93	5	23558.5	3152.82	5	22480.3	4120.92	5	20495.3	4892.97	5	13459.7	1778.21	5	18384.2	2193.08	5
	36	69894.5	11844.4	5	38021.9	6981.1	5	23212.4	2881.88	5	23255.3	3124.34	5	22277.9	4068.36	5	20288.6	4803.28	5	13210.3	1703.58	5	18246.7	2239.83	5
	37	69048.5	11604.1	5	37562.9	6703.25	5	22857.8	2877.61	5	22837.7	2980.49	5	21880.8	4052.16	5	20105.9	4740.32	5	13156.9	1676.42	5	18142.3	2142.1	5
	38	68153.8	11494.9	5	37112.9	6602.74	5	22614	2865.75	5	22645.9	2946.8	5	21910.1	4058.77	5	19951.1	4747.44	5	12988.2	1632.28	5	17914.9	2168.87	5
	39	67121.3	11234.4	5	36901.9	6514.93	5	22541.5	2851.63	5	22672.5	3079.88	5	21623.7	3889.07	5	19700.8	4675.73	5	12962.7	1669.94	5	17632.2	2104.91	5
	40	66412.9	11161.4	5	36355.4	6441.76	5	22236.3	2879.32	5	22415.9	3084.63	5	21366.5	3994.25	5	19441.5	4601.41	5	12812.7	1696.21	5	17467.9	2098.67	5
	41	65656.3	11147.7	5	35869.9	6259.57	5	21983.5	2807.91	5	21959.9	2999.31	5	21326.2	3983.29	5	19321.1	4566.95	5	12962.1	1744.57	5	17378.3	2103.85	5
	42	64969.7	10939.5	5	35545.4	6286.47	5	21940.8	2802.34	5	21988.2	2996.04	5	20940.7	3886.22	5	19055.7	4522.17	5	12548.9	1674.01	5	17267.3	2104.08	5
	43	64135.9	10825.4	5	35198.3	6017.8	5	21708.4	2753.22	5	21698	2951.02	5	20827.9	3834.3	5	19004	4417.41	5	12589.7	1667.49	5	17020.9	2055.55	5
	44	63210.9	10670	5	34862	6080.75	5	21454.5	2712.03	5	21394.7	2866.79	5	20699.7	3800.78	5	18841.3	4439.48	5	12397.5	1684.41	5	16890.9	2008.4	5
	45	62497.3	10508.3	5	34265.8	6027.45	5	21230.1	2772.43	5	21287.3	2887.43	5	20426.4	3742.84	5	18579.1	4354.46	5	12443.3	1662.68	5	16743.7	2009.52	5
	46	61782.9	10426.8	5	34228.1	6020.85	5	20997.1	2641.41	5	21087.3	2888.83	5	20334.8	3810.01	5	18493.3	4363.58	5	12245.8	1663.95	5	16611.7	1959.66	5
	47	61191.7	10242.6	5	33777.4	5939.21	5	20874.6	2731.5	5	20914.9	2876.78	5	20104.7	3605	5	18218.2	4285.95	5	12179.7	1605.4	5	16483.8	1972.49	5
	48	60366.6	10237.8	5	33332.7	5874.89	5	20935	2609.61	5	20705.2	2833.94	5	19827.8	3581.95	5	18135.6	4195.03	5	11980.9	1655.25	5	16153.5	1934.22	5
	49	59470.2	9872.87	5	33022.7	5705.74	5	20526.8	2654.11	5	20394.9	2765.7	5	19613.4	3606.17	5	17910	4207.98	5	11858.7	1498.01	5	16038.7	1962.03	5
	50	58920.3	9881.09	5	32661	5673.61	5	20383.1	2581.96	5	20296.3	2769.83	5	19547.8	3598.75	5	17805.1	4172.93	5	11757.7	1582.5	5	15983.2	1931.15	5
	51	58206.3	9753.6	5	32490.9	5692.53	5	20217.3	2586.06	5	20155.8	2744.88	5	19476.2	3645.76	5	17548.9	4091.8	5	11646.3	1561.9	5	15778.1	1985.55	5
	52	57765.6	9671.13	5	32323.3	5707.45	5	20099.9	2510.66	5	20007.5	2819.56	5	19222.2	3584.29	5	17403.1	4010.34	5	11556.8	1527.94	5	15582.2	1912.53	5
	53	56855.9	9529.71	5	31676.7	5578.75	5	19698.9	2619.34	5	19666.8	2769.17	5	19048.7	3478.24	5	17290.5	4036.13	5	11459.8	1491.35	5	15546.1	1889.78	5
	54	56187.9	9557.53	5	31504.6	5391.8	5	19697.4	2540.63	5	19526.3	2733.04	5	18861.9	3496.02	5	16922.4	3912.54	5	11368.9	1551.85	5	15290.5	1859.53	5
	55	55526.1	9381.96	5	31110.9	5473.72	5	19509.2	2490.03	5	19378.3	2650.26	5	18634	3453.92	5	16922.3	3852.21	5	11247.9	1469.79	5	15239.9	1906.47	5
	56	54854.1	9246.06	5	30789.4	5401.46	5	19376.9	2537.62	5	19271.2	2641.19	5	18455.9	3352.42	5	16647.7	3906.81	5	11066.5	1524.98	5	14987.1	1890.1	5
	57	54127	9003.35	5	30708.1	5324.38	5	19091.9	2505.05	5	18771.9	2559.29	5	18246.9	3259.18	5	16506.3	3759.35	5	11060.9	1473.96	5	14829.8	1899.28	5
	58	53564.1	9075.04	5	30073.9	5230.04	5	19008.2	2466.75	5	18691.2	2600.14	5	18142.3	3289.47	5	16216.6	3684.29	5	11000.2	1450.26	5	14664.1	1863.25	5
	59	52989.7	8930.47	5	29791.7	5231.99	5	18904.9	2386.65	5	18490.5	2492.93	5	17890.5	3346.02	5	16104.2	3625.03	5	10665.4	1402.97	5	14507.3	1814.69	5
	60	51994.2	8655.28	5	29618.9	5132.26	5	18383.1	2367.49	5	18252.5	2497.68	5	17532.5	3128.29	5	15948.2	3587.15	5	10770.2	1456.9	5	14364.6	1870.32	5
	Figure 2c	mean, SEM, n
		Isoprenaline			Formoterol			Salbutamol			Salmeterol
	-8	90.7544	10.5294	5	104.732	6.49884	5	77.8115	10.8405	5	84.9363	6.38028	5
	-9	100	0	5	96.756	8.64531	5	31.4911	10.7355	5	69.9276	5.17511	5
	-10	67.3897	7.71564	5	91.3748	11.2354	5	6.71451	3.90995	5	23.0281	6.76476	5
	-11	19.4773	3.21065	5	47.1416	4.8164	5	8.47283	4.50483	5	5.14526	2.46272	5
	-12	6.89225	3.64173	5	8.9517	3.36166	5	9.30804	6.93793	5	6.90154	4.35003	5
	-13	2.63212	3.04594	5	2.45056	4.61347	5	9.81353	10.2236	5	3.34058	3.38198	5
	-14	-2.46281	1.90858	5	-1.45361	2.7456	5	1.88179	4.38796	5	0.162425	3.97169	5
	Figure 2d	mean, SEM, n
	Time (min)	HEK293G WT			HEK293G-β2AR
	0	266.867	116.564	5	480.133	61.449	5
	1	2559.7	928.66	5	15837.6	1435.56	5
	2	2831.03	1037.05	5	25514.3	2151.4	5
	3	2840.23	1002.04	5	31868.2	2587.51	5
	4	2657.9	956.82	5	34773.4	2663.23	5
	5	2532.13	922.569	5	35402.5	2596.74	5
	6	2381.07	834.116	5	34302.3	2470.48	5
	7	2199	731.401	5	33078.3	2497.6	5
	8	2039.5	672.263	5	31536.3	2467.73	5
	9	1939.77	621.926	5	29924.8	2476.7	5
	10	1839.37	574.878	5	28702.5	2471.23	5
	11	1722.87	524.562	5	27650.3	2674.69	5
	12	1636.77	503.998	5	26426.9	2684.81	5
	13	1482.3	409.65	5	25599.5	2657.83	5
	14	1409.23	371.387	5	24868.1	2738.34	5
	15	1369.23	384.477	5	24455.5	2807.21	5
	16	1351.7	367.492	5	23631.3	2769.68	5
	17	1263.6	329.78	5	23257.7	2662.32	5
	18	1222.3	316.765	5	22931.7	2699.05	5
	19	1193.6	296.063	5	22190.6	2590.34	5
	20	1162.4	315.312	5	22107.9	2646.14	5
	21	1106.5	280.292	5	21703.3	2589.96	5
	22	1069.23	263.661	5	21272.2	2542.78	5
	23	1013.17	236.545	5	20975.1	2544.99	5
	24	972.9	231.286	5	20761.9	2569.55	5
	25	952.667	245.407	5	20478.4	2407.91	5
	26	942.133	222.842	5	20227.1	2479.04	5
	27	866.333	210.04	5	20043.5	2428.79	5
	28	849.833	203.03	5	19899.7	2359.94	5
	29	822.267	179.446	5	19613.5	2313.7	5
	30	773.1	192.447	5	19254.2	2307.88	5
	31	769.3	186.969	5	19219.5	2275.83	5
	32	746.667	167.133	5	18904.8	2225.51	5
	33	720.067	166.196	5	18706.3	2233.62	5
	34	717.567	174.853	5	18544.6	2214.74	5
	35	683.9	155.256	5	18384.2	2193.08	5
	36	649.4	155.393	5	18246.7	2239.83	5
	37	661.433	150.017	5	18142.3	2142.1	5
	38	625.333	145.616	5	17914.9	2168.87	5
	39	605.033	141.58	5	17632.2	2104.91	5
	40	578.733	126.985	5	17467.9	2098.67	5
	41	593.9	133.323	5	17378.3	2103.85	5
	42	580.167	123.518	5	17267.3	2104.08	5
	43	549.3	125.681	5	17020.9	2055.55	5
	44	544.1	121.411	5	16890.9	2008.4	5
	45	523.533	111.89	5	16743.7	2009.52	5
	46	514.6	119.842	5	16611.7	1959.66	5
	47	491.267	98.9952	5	16483.8	1972.49	5
	48	478.7	102.579	5	16153.5	1934.22	5
	49	472.2	105.168	5	16038.7	1962.03	5
	50	474.167	103.725	5	15983.2	1931.15	5
	51	460.433	100.231	5	15778.1	1985.55	5
	52	441.633	98.7425	5	15582.2	1912.53	5
	53	442.233	93.3789	5	15546.1	1889.78	5
	54	464.2	106.999	5	15290.5	1859.53	5
	55	441.9	95.8922	5	15239.9	1906.47	5
	56	411.733	87.9052	5	14987.1	1890.1	5
	57	406.967	84.0277	5	14829.8	1899.28	5
	58	409.267	83.7949	5	14664.1	1863.25	5
	59	381.2	82.0939	5	14507.3	1814.69	5
	60	398.533	85.3148	5	14364.6	1870.32	5
	Figure 2e	means
	Experiment	HEK293G WT	HEK293G-β2AR
	1	79	689.667
	2	193.667	535.333
	3	135.667	411.333
	4	201.333	430.333
	5	724.667	334
	Figure 2f	means
	Experiment	HEK293G WT	HEK293G-β2AR
	1	1421	40768
	2	4201	38890
	3	1000	39447
	4	1513	27762
	5	6263	31323

## Sheet: Figure 3
	Figure 3a		mean, SEM, n
	Time (min)	100 μM ICI-118551			10 μM ICI-118551			1 μM ICI-118551			100 nM ICI-118551			10 nM ICI-118551			1 nM ICI-118551			100 pM ICI-118551			HBSS
	0	1193.87	187.703	5	961.467	133.981	5	852.933	107.923	5	911.533	141.123	5	843.867	133.11	5	763.4	130.271	5	660.667	119.548	5	1069.93	196.446	5
	1	15165.1	2896.63	5	14475.3	2815.05	5	15129.9	2652.72	5	19636.9	3196.92	5	22840.1	4515.85	5	22108.6	5422.32	5	17700.7	3614.11	5	23626.9	4892.99	5
	2	11549	1789.42	5	11748.5	2005.19	5	13429.1	2322.31	5	19379.6	3159.2	5	36676.4	6856.73	5	40434.6	9249.76	5	34478.7	6161.42	5	38265.3	6755.86	5
	3	8594	998.772	5	8852.07	1197.81	5	10028.4	1410.31	5	14353.9	2050.27	5	41950.7	7979.63	5	53094.3	12142.2	5	46773.7	7695.22	5	48559.1	8260.15	5
	4	7032.6	729.824	5	7060.73	814.995	5	7688.93	856.224	5	10491.4	1306.7	5	39755.8	7774.45	5	59874.7	13706.3	5	53631	8747.26	5	54647.5	9262.24	5
	5	6217.4	645.079	5	6173.67	757.879	5	6486.53	584.434	5	8306.27	978.751	5	34133.6	7010.46	5	62708.5	14530.8	5	56063.6	9108.57	5	57110.4	9898.56	5
	6	5957.73	606.414	5	5587	731.75	5	5738.27	503.52	5	7001.33	765.021	5	27711.1	5942.98	5	62557.2	14527.7	5	56004.7	9187.78	5	56831.5	10216	5
	7	5614.27	539.226	5	5415.87	729.313	5	5347.4	461.321	5	6239.73	707.724	5	21731.1	4919.52	5	60889.4	14118.4	5	53899.1	8863.24	5	55237.2	10399	5
	8	5551.53	549.465	5	5272.8	783.029	5	5130	522.253	5	5834.8	675.909	5	17149.7	4017.31	5	58260.7	13565	5	51654.5	8577.72	5	53508.8	10295.8	5
	9	5470.73	538.987	5	5149.87	788.29	5	4962.27	473.16	5	5580.6	651.809	5	13729.8	3316.68	5	55381.5	12905.2	5	49017.8	8131.97	5	51293.1	10177.6	5
	10	5543.93	547.51	5	5181.27	804.131	5	4938.47	454.784	5	5493.4	618.332	5	11326.8	2783.24	5	53013.1	12240.7	5	46288.9	7764.74	5	49193.7	9956.93	5
	11	5461.87	575.158	5	5199.4	800.878	5	4793.4	511.719	5	5356.2	618.06	5	9770.13	2320.74	5	50491.5	11589.6	5	43952.5	7354.96	5	47281.3	9716.29	5
	12	5544.27	556.245	5	5122.73	814.523	5	4877.53	525.269	5	5268	613.325	5	8566.87	2053.28	5	48039.9	11113.2	5	41696.7	7117.05	5	45519.4	9449.05	5
	13	5475.6	584.898	5	5172.73	840.608	5	4869.87	527.811	5	5228.33	592.411	5	7860.53	1757.39	5	46015.2	10772.9	5	40005.7	6798.82	5	43864.1	9084.51	5
	14	5437.27	606.764	5	5131.53	815.748	5	4810.8	512.87	5	5156.4	634.054	5	7323.87	1566.31	5	43814.3	10148.1	5	38414.8	6695.39	5	42560	8830.78	5
	15	5452.27	567.498	5	5120.6	848.767	5	4857.4	510.415	5	5116.27	607.925	5	7004.67	1423.06	5	42212.2	9787.1	5	36764.5	6348.96	5	41321.6	8577.5	5
	16	5504.07	616.585	5	5051.07	861.661	5	4723.13	503.408	5	5168.27	598.083	5	6829	1287.71	5	40526.9	9418.5	5	35733.1	6281.26	5	40509.2	8294.57	5
	17	5424.13	569.223	5	5170.87	818.237	5	4802.8	549.378	5	5217.67	602.951	5	6668.73	1290.66	5	38947.7	8955.35	5	34667.9	6116.81	5	39209.1	8015.34	5
	18	5390.67	567.367	5	5097.87	831.33	5	4779.33	487.093	5	5119.4	626.326	5	6442.07	1140.92	5	37629.2	8752.81	5	33708.8	5994.6	5	38333.8	7822.71	5
	19	5396.47	561.521	5	5110.27	881.596	5	4859.53	536.433	5	5133.87	625.249	5	6386.73	1154.54	5	36445.1	8378.43	5	32850.3	5846.83	5	37683.3	7630.9	5
	20	5405.2	581.841	5	5075.73	877.809	5	4803.93	517.027	5	5114.2	637.173	5	6313.8	1156.44	5	35211.9	8209.75	5	32060.4	5779.38	5	36732.9	7356.89	5
	21	5386.4	586.727	5	5167.4	846.388	5	4789.07	545.351	5	4997.93	594.722	5	6246.47	1129.51	5	34082.6	7911.2	5	31455.7	5742.18	5	36180.7	7221.98	5
	22	5302.93	613.156	5	5115.8	881.197	5	4838.47	587.005	5	5107.07	634.144	5	6195.33	1113.06	5	33327	7721.95	5	30734.7	5483.71	5	35631.7	7088.44	5
	23	5360.67	605.296	5	5130.87	902.9	5	4865.13	534.618	5	5114.67	656.613	5	6129.47	1014.87	5	32452.5	7551.53	5	29860.7	5360.23	5	35092.2	6946.62	5
	24	5346.07	579.044	5	5116.53	882.195	5	4788	558.754	5	4961.2	620.71	5	6031.8	1031.44	5	31751.3	7445.21	5	29583.6	5329.27	5	34513.7	6788.3	5
	25	5304.33	566.212	5	5089.6	873.97	5	4839.2	586.728	5	5096.07	646.581	5	6090.53	1066.36	5	30936.9	7176.71	5	29188.9	5270.52	5	34113.8	6691.42	5
	26	5251.8	563.234	5	5096.73	901.975	5	4799.8	527.171	5	4939.73	619.981	5	6056.8	1068.43	5	30162.9	7033.46	5	28775.9	5209.39	5	33606.1	6552.34	5
	27	5162	527.095	5	5162.07	880.952	5	4762.93	571.189	5	4963.33	648.304	5	5929.47	995.887	5	29552.6	6933.29	5	28430.5	5132.03	5	33063.3	6307.11	5
	28	5191.47	573.421	5	5067.2	850.023	5	4753.8	604.273	5	5026	685.584	5	5948.8	1025.21	5	28658.4	6724.8	5	27893.5	5001.19	5	32506	6201.34	5
	29	5196.8	586.576	5	5113.2	889.869	5	4737.33	570.274	5	4960.07	646.048	5	5943.4	1093.15	5	28487.9	6734.35	5	27642.3	5053.07	5	32024.4	6124.5	5
	30	5129.2	547.753	5	5069	846.675	5	4755.27	613.757	5	4970.07	671.989	5	5907.67	1053.62	5	27659.4	6458.1	5	26964.7	4893.76	5	31678.3	6015.23	5
	31	5121.67	569.123	5	5028.07	889.247	5	4680.27	572.108	5	4861.67	680.076	5	5827.53	1056.54	5	27133.1	6374.52	5	26910.9	4975.21	5	31287.8	5877.91	5
	32	5061.27	582.69	5	4998.27	897.078	5	4663.47	583.602	5	4820.27	626.135	5	5832.87	1054.98	5	26432.7	6164.95	5	26505.2	4816.39	5	30776.3	5747.65	5
	33	5167.4	631.2	5	4914.93	877.938	5	4693.13	540.685	5	4914.67	664.397	5	5706.07	947.392	5	26157.9	6116.08	5	26222.9	4843.43	5	30523.9	5698.22	5
	34	5051.13	592.177	5	5023.67	914.643	5	4707.2	568.589	5	4888	708.319	5	5788.2	972.62	5	25655.8	6072.97	5	25866.1	4668.71	5	29814.7	5539.23	5
	35	5000.2	603.221	5	5026.2	911.551	5	4658.4	601.825	5	4860.8	689.236	5	5704.47	1044.08	5	25405.3	6031.82	5	25756.7	4725.64	5	29750.8	5602.43	5
	36	4926.07	588.535	5	4899.4	900.853	5	4713.6	558.676	5	4752.67	631.407	5	5772.2	993.349	5	24785.5	5754.37	5	25151.6	4565.8	5	29208.9	5371.33	5
	37	4961.87	602.248	5	4955.87	865.371	5	4672.93	584.124	5	4856.6	728.725	5	5718.2	1001.25	5	24288.5	5719.92	5	24998.9	4547.94	5	28938.8	5300.63	5
	38	4877.93	590.178	5	4955.93	916.63	5	4683.27	563.12	5	4825.67	671.882	5	5653.93	952.681	5	24136.8	5666.97	5	24768	4514.88	5	28589.7	5184.74	5
	39	4863.53	559.512	5	4903.2	873.355	5	4727.6	619.662	5	4799.07	667.482	5	5602.8	992.052	5	23859.4	5631.17	5	24401.1	4363.73	5	28274.9	5168.31	5
	40	4788.67	569.904	5	4964.07	865.405	5	4623.13	557.033	5	4835.6	703.409	5	5605.13	931.854	5	23466	5557.24	5	24152.9	4402.8	5	27978.8	5108.34	5
	41	4802.2	588.372	5	4937.87	883.091	5	4647.67	585.05	5	4833.27	679.394	5	5624.2	948.152	5	23003.3	5451.18	5	23874.3	4295.85	5	27612.7	4924.2	5
	42	4767.73	548.713	5	4990	881.931	5	4602.6	552.107	5	4697.33	644.062	5	5623.33	948.064	5	22822.1	5380.09	5	23763.4	4325.09	5	27240.1	4900.61	5
	43	4696	531.823	5	4930.4	864.451	5	4645.53	578.627	5	4833.2	711.651	5	5518.73	959.282	5	22516.4	5343.99	5	23250.5	4169.97	5	26939.6	4821.73	5
	44	4694.6	558.236	5	4834.6	825.704	5	4638.33	611.493	5	4740.87	694.564	5	5563.33	905.06	5	22149.3	5272.69	5	23287	4208.21	5	26665.6	4802.95	5
	45	4637.13	540.929	5	4857.53	853.506	5	4542	597.814	5	4761.87	683.574	5	5545.6	939.791	5	21981.7	5207.56	5	22823.5	4126.83	5	26173.1	4605.84	5
	46	4668.73	558.873	5	4849.27	869.462	5	4615.8	570.181	5	4654.4	680.179	5	5435.93	885.377	5	21489.3	5142.24	5	22693.5	4067.62	5	26203	4664.74	5
	47	4536.67	536.958	5	4812.6	840.079	5	4541.87	567.115	5	4717.07	740.585	5	5455.07	915.174	5	21161.3	5041.94	5	22391.4	3989.67	5	25813.8	4558.98	5
	48	4565	529.987	5	4856.87	886.767	5	4543.67	564.412	5	4709.13	713.472	5	5455.47	936.124	5	20927.9	4970.25	5	22214.2	4000.74	5	25617.8	4482.57	5
	49	4533	518.972	5	4742.6	799.137	5	4542.47	581.803	5	4639.07	650.773	5	5274.13	881.313	5	20723.1	4963.55	5	21995	3931.72	5	25195.1	4435.19	5
	50	4431.73	537.202	5	4790.2	817.109	5	4499.8	594.076	5	4635.4	643.407	5	5205.53	857.755	5	20453.8	4877.03	5	21541.1	3861.32	5	25070.8	4422.57	5
	51	4443.73	528.205	5	4709.93	809.131	5	4505.53	568.055	5	4661	670.187	5	5288.13	872.778	5	20194.5	4780.99	5	21245.4	3887.77	5	24622.5	4085.62	5
	52	4475.53	524.667	5	4743.73	837.091	5	4481.93	580.223	5	4639.4	597.607	5	5288.8	849.832	5	19921.3	4754.05	5	21111.2	3749.81	5	24456.8	4321.62	5
	53	4333.87	502.899	5	4648	811.238	5	4568.6	612.518	5	4560.53	681.627	5	5173.13	818.802	5	19671.2	4704.34	5	20813.7	3749.43	5	23991.4	4097.17	5
	54	4330.2	505.558	5	4751.6	826.178	5	4463.53	558.167	5	4538.4	648.705	5	5140.47	823.272	5	19309.9	4580.75	5	20420.3	3607.47	5	23797.4	4118.26	5
	55	4332.6	565.237	5	4663.27	787.992	5	4467.67	572.578	5	4592.33	680.68	5	5193.53	876.394	5	19204.3	4601.82	5	20334.9	3659.22	5	23429.4	4042.48	5
	56	4201.13	494.645	5	4572.67	804.282	5	4468.93	567.463	5	4537.53	638.019	5	5212.47	886.715	5	18834.3	4477.06	5	20083.7	3540.42	5	23237.2	3907.75	5
	57	4192.2	481.524	5	4516.53	773.463	5	4390.53	534.664	5	4451.07	616.052	5	5122.27	798.632	5	18493.4	4351.09	5	19916.2	3504.43	5	22845.2	3878.69	5
	58	4168.27	485.687	5	4541.27	734.762	5	4505	553.512	5	4436.13	637.366	5	5036.87	851.797	5	18258.2	4321.27	5	19659.5	3496.15	5	22603.1	3817.81	5
	59	4091.47	491.165	5	4550.4	769.883	5	4353.47	516.275	5	4443.47	648.125	5	5015.13	777.701	5	18226.5	4311.33	5	19547.9	3438.33	5	22448.8	3748.17	5
	60	4102.8	496.878	5	4490.53	777.634	5	4307.27	563.112	5	4387.07	615.564	5	4953.6	788.289	5	17863.5	4263.5	5	19210	3375.89	5	22196.4	3758.06	5
	Figure 3b		mean, SEM, n
	Time (min)	100 μM carazolol			10 μM carazolol			1 μM carazolol			100 nM carazolol			10 nM carazolol			1 nM carazolol			100 pM carazolol			HBSS
	0	985	191.23	5	818.8	168.561	5	767.267	139.288	5	666.867	138.58	5	627.2	116.657	5	533.6	109.405	5	498.133	67.4169	5	636.467	95.9654	5
	1	15106	3360.86	5	14880.3	2972.21	5	15117.3	2883.69	5	13829	2424.58	5	14533.1	2725.15	5	13584.9	2743.17	5	11738.9	2261.08	5	14567.3	2888.68	5
	2	15289.3	3600.01	5	16505.1	3595.95	5	17115.1	3590.51	5	16691.8	3426.83	5	20864.3	4537.78	5	25531.1	5579.66	5	24394.7	5450.61	5	26996.3	6247.41	5
	3	14933.3	3747.54	5	16473.1	3864.41	5	16880.5	3764.08	5	16657.7	3634.08	5	20703.5	4909.83	5	32662.8	7572.94	5	32891.8	7758.37	5	35562.9	8842.41	5
	4	14614.8	3498.21	5	16031.5	3850.72	5	16419.1	3675.41	5	16124.1	3527.16	5	19034.1	4452.01	5	35537.1	8660.65	5	36870.7	8792.64	5	40105.4	9911.66	5
	5	14543.5	3295.59	5	15699.7	3551.65	5	16145.5	3559.35	5	15404.5	3299.1	5	17305.9	3839.74	5	35306.2	8646.47	5	37699.3	8793.26	5	41934.3	10237.2	5
	6	14386.1	3076.98	5	15580.3	3439.83	5	15661.9	3233.17	5	14978.2	3011.37	5	16088.2	3362.83	5	33610.6	8154.38	5	36532.3	8209.67	5	42014.1	10018.5	5
	7	14136.3	2919.79	5	15238.9	3187.91	5	15285.8	3004.85	5	14508.4	2849.35	5	15056.9	2859.86	5	31343.7	7359.13	5	34416.7	7510.77	5	40893.8	9097.14	5
	8	13759.1	2602.95	5	15085.1	2923.05	5	15080.9	2839.21	5	14089.5	2535.77	5	14428.3	2529.08	5	28618.1	6471.44	5	31939.2	6545.11	5	39138.3	8290.04	5
	9	13453.5	2395.05	5	14676.2	2663.36	5	14672.5	2556.3	5	13703.9	2445.92	5	13986.1	2295.94	5	25895.9	5571.67	5	29780.3	5813.85	5	37892.3	7710.33	5
	10	13047.1	2204.27	5	14440.3	2435.07	5	14296.3	2391.67	5	13489.3	2270.5	5	13366.9	2046.98	5	23517.5	4823.09	5	27717.9	5014.13	5	35739.3	6811.51	5
	11	12981.2	2058.29	5	14140.6	2284.63	5	14210.9	2189.9	5	13222.1	2087.81	5	13181	1852.63	5	21650.1	4271.97	5	26105.1	4585.68	5	34446	6142.17	5
	12	12563.8	1864.84	5	14108.1	2167.28	5	13942.2	2022.13	5	12917.1	1927.27	5	12870.5	1725.55	5	19780.9	3710.01	5	24899.8	4163.01	5	32954.7	5625.4	5
	13	12372.3	1835.38	5	13725.9	2005.31	5	13740.5	1900.9	5	12689.5	1828.02	5	12425.3	1584.16	5	18508.3	3404.41	5	23779	3790.29	5	31503.9	5143.24	5
	14	12122.3	1654.33	5	13610.3	1958.35	5	13708.3	1831.66	5	12504.1	1680.39	5	12129.2	1466.88	5	17108.1	2999	5	22597.5	3386.15	5	30593.3	4975.03	5
	15	11879.1	1596.49	5	13329.2	1851.48	5	13360.3	1765.69	5	12356.7	1661.58	5	12047.4	1360.19	5	16076.9	2735.68	5	21946.8	3202.25	5	29540.3	4519.76	5
	16	11610.5	1511.23	5	13195.7	1699.62	5	13151	1584.32	5	12152.5	1545.35	5	11855.6	1360.08	5	15279.1	2532.44	5	21232.8	3018.42	5	28421.3	4221.59	5
	17	11466.3	1527.27	5	12953	1646.1	5	13053.9	1514.74	5	11932.1	1492.79	5	11564.2	1290.84	5	14422.5	2322.35	5	20704.9	2967.81	5	27820	4099.87	5
	18	11396.5	1479.19	5	12842.1	1566.63	5	12797.8	1473.39	5	11783.4	1365.86	5	11289.8	1225.03	5	13916.1	2148.19	5	20025.4	2777.14	5	26889.6	3856.78	5
	19	11155.3	1441.08	5	12682.3	1477.66	5	12690.3	1430.82	5	11571.1	1273.2	5	11174.9	1192.31	5	13324.1	2023.92	5	19572.7	2692.46	5	26174.9	3759.89	5
	20	11137.4	1427.32	5	12505.5	1524.66	5	12495.5	1304.36	5	11492	1338.12	5	11200.9	1194.97	5	12957	1902.17	5	19141.1	2552.57	5	25264.2	3535.69	5
	21	10808.5	1354.86	5	12318.3	1355.4	5	12473.3	1259	5	11321.4	1297.37	5	10860.3	1057.3	5	12604.1	1776.24	5	18758.4	2448.09	5	25005.5	3459.72	5
	22	10700.5	1300.17	5	12280.3	1396.79	5	12320.1	1192.8	5	11082.4	1174.13	5	10725.8	1034.59	5	12270.3	1725.75	5	18474.2	2475.94	5	24242.4	3401.94	5
	23	10649.9	1294.04	5	12118.4	1372.2	5	12130.3	1142.34	5	10962.7	1119.3	5	10567.5	1070.93	5	12002.6	1690.65	5	18135.1	2334.47	5	23503.1	3249.81	5
	24	10366.5	1251.62	5	11875.4	1295.65	5	11926.4	1148.49	5	10916.7	1058.44	5	10437.7	968.957	5	11638.5	1583.79	5	17887.5	2242.64	5	22863.8	3165.16	5
	25	10192	1187.73	5	11878	1296.41	5	11910.2	1120.42	5	10771.2	1043.29	5	10125.8	959.575	5	11381.9	1531.49	5	17676.5	2308.59	5	22448.9	3184.66	5
	26	10086.7	1222.85	5	11643.4	1267.78	5	11725.4	1116.27	5	10592.1	1020.94	5	10102.1	896.021	5	11264.3	1488.38	5	17210	2204.16	5	21931.1	3173.46	5
	27	9926.87	1205.45	5	11409.3	1256.32	5	11477	1039.35	5	10331.1	966.444	5	9991.93	849.445	5	10924.1	1397.35	5	17067.5	2089.11	5	21680.1	3059.54	5
	28	9794.13	1194.44	5	11473.6	1144.12	5	11261.1	1021.13	5	10375.1	909.481	5	9945.13	851.833	5	10647.3	1320.43	5	16890.8	2114.74	5	21217.1	3071.12	5
	29	9677.53	1152.68	5	11271.9	1229.69	5	11270.1	981.117	5	10135.7	843.991	5	9759.73	814.842	5	10590.6	1348.77	5	16530.2	2128.78	5	20770.1	3015.37	5
	30	9589.4	1132.22	5	11178	1160.38	5	11145.5	968.675	5	10035.3	828.368	5	9606.67	763.665	5	10361.1	1285.43	5	16251.6	2024.43	5	20345.4	2948.27	5
	31	9468.4	1138.17	5	11006.9	1160.33	5	10990.4	954.91	5	9919.33	785.447	5	9505.4	781.558	5	10214.7	1234.07	5	16164.3	1983.44	5	20054.9	2851.29	5
	32	9287.87	1063.14	5	10825.7	1115.05	5	10951.7	914.103	5	9811.4	790.533	5	9286.33	687.845	5	10034.9	1196.97	5	15922.7	1927.91	5	19607.3	2910.48	5
	33	9284.6	1052.04	5	10781.9	1058.73	5	10911.1	950.389	5	9657.67	809.204	5	9249.13	673.106	5	9844.27	1168.07	5	15675.1	1880.47	5	19061.7	2755.41	5
	34	9051.13	1033.46	5	10715.5	1061.62	5	10639	874.822	5	9534.93	779.535	5	9150.93	712.885	5	9873.13	1103.12	5	15538	1805.82	5	18998.8	2800.18	5
	35	8983.53	1031.36	5	10412	974.6	5	10552.1	865.154	5	9454.33	736.612	5	9078.27	703.895	5	9692.07	1130.2	5	15137.3	1842.55	5	18559.2	2731.55	5
	36	8900.07	1051.41	5	10430.8	1052.76	5	10348.9	773.324	5	9352.67	732.008	5	8965.73	618.157	5	9662.93	1117.11	5	15092.6	1837.7	5	18439.3	2677.88	5
	37	8771.6	1010.75	5	10238.9	998.364	5	10278.2	818.064	5	9238.07	689.398	5	8904.47	682.822	5	9482.53	1065.32	5	14838.4	1694.63	5	18057.3	2602.44	5
	38	8569.8	947.015	5	10151.4	986.185	5	10246.4	812.808	5	9199.4	747.202	5	8780.07	581.037	5	9310.67	1041.68	5	14703.2	1656.13	5	17614.9	2588.56	5
	39	8438	932.939	5	9994.07	967.791	5	10170.9	823.937	5	9081.93	704.387	5	8690.27	605.628	5	9119.67	923.786	5	14476.9	1663.68	5	17285.2	2463.34	5
	40	8425.67	929.003	5	9879.53	893.963	5	9934.73	732.48	5	8928.87	656.803	5	8735.33	649.031	5	9124.53	1011.05	5	14165.5	1549.73	5	17054.4	2476.39	5
	41	8322.2	957.787	5	9740.07	903.823	5	9827.27	764.083	5	8948.07	561.766	5	8511.87	539.863	5	8871.13	956.701	5	14087.1	1612.16	5	16683.6	2370.24	5
	42	8193.27	867.744	5	9653.73	918.788	5	9794.6	770.751	5	8787.2	612.724	5	8386.73	578.035	5	8752.07	948.796	5	13847.5	1552.79	5	16267	2292.45	5
	43	8073.47	874.695	5	9506.27	877.477	5	9595.07	701.102	5	8630.33	584.817	5	8246.67	544.633	5	8682.6	897.965	5	13718.3	1478.46	5	16250.7	2305.85	5
	44	7903.13	869.652	5	9378.87	899.025	5	9541.73	747.281	5	8580.73	661.755	5	8224.73	487.797	5	8602.27	871.038	5	13517.3	1456.96	5	15974.2	2208.55	5
	45	7889.47	857.73	5	9344.33	824.861	5	9420.6	653.174	5	8390.07	574.253	5	8188.87	470.388	5	8502.4	861.98	5	13377.7	1492.06	5	15769.4	2201.54	5
	46	7698.67	826.354	5	9144.53	858.538	5	9226.27	648.351	5	8380.27	553.069	5	8167.6	458.667	5	8332.2	798.97	5	13258	1465.22	5	15545.3	2182.83	5
	47	7701	830.428	5	8920.4	780.717	5	9212.53	681.083	5	8331.2	524.06	5	7996.53	459.902	5	8282.73	800.788	5	13009.5	1357.95	5	15253.6	2131.7	5
	48	7521.73	859.316	5	8914.8	797.348	5	9042.67	604.359	5	8258.33	491.472	5	7863.6	461.482	5	8201.67	775.643	5	12862.8	1397.96	5	14958.3	2051.18	5
	49	7392.93	818.127	5	8846.33	732.207	5	8931.13	624.037	5	8137.07	492.862	5	7909.6	458.016	5	8134.53	778.248	5	12696.1	1336.71	5	14800.1	2092.02	5
	50	7427.73	839.577	5	8716.2	718.398	5	8815.67	629.45	5	8023.93	500.014	5	7649.93	403.497	5	7945.73	767.07	5	12433.5	1206.16	5	14587.3	2036.57	5
	51	7214.6	749.438	5	8640.93	706.116	5	8685.8	611.958	5	7879.6	527.445	5	7636.53	379.814	5	7863.47	746.601	5	12159.9	1246.8	5	14428.7	1941.24	5
	52	7100.33	757.371	5	8474.07	678.799	5	8615.4	567.72	5	7856.6	428.894	5	7492.6	353.26	5	7700.6	741.332	5	12046.6	1179.59	5	14117.1	1931.06	5
	53	6956.07	719.551	5	8245	650.079	5	8435.93	532.716	5	7662.67	471.845	5	7363.93	361.285	5	7681.2	728.402	5	12002.1	1142.38	5	13908.8	1971.69	5
	54	6967	724.878	5	8063.13	668.689	5	8443.47	558.201	5	7537.93	433.03	5	7258.53	348.226	5	7560.93	713.187	5	11868.3	1158.29	5	13653.9	1913.43	5
	55	6760.27	690.989	5	8023	633.962	5	8271.2	516.705	5	7511.93	405.024	5	7186.8	375.113	5	7385.6	684.999	5	11614.5	1119.46	5	13518.3	1778.21	5
	56	6703.27	701.068	5	7941.07	661.678	5	8185.4	547.793	5	7360.87	433.855	5	7146.13	309.955	5	7389.07	672.301	5	11537.2	1175.41	5	13186.8	1845.32	5
	57	6624.8	670.772	5	7782.93	628.626	5	8042.93	556.778	5	7338.07	391.926	5	7050.07	325.321	5	7187.87	617.531	5	11182.6	1080.9	5	13137.4	1799.87	5
	58	6464.73	650.572	5	7735.8	613.526	5	7957.2	493.542	5	7244.33	345.88	5	7003.33	308.085	5	7072.07	649.404	5	11093.9	1003.95	5	12801.1	1739.79	5
	59	6462.27	652.476	5	7603	529.775	5	7730.47	462.103	5	7154.4	348.986	5	6866.87	234.059	5	6935.6	560.36	5	10947.5	1076.66	5	12631.4	1690.78	5
	60	6276.07	601.789	5	7458.47	560.827	5	7712.67	470.114	5	6985.8	368.774	5	6739.8	283.349	5	6884.93	613.842	5	10780.7	997.535	5	12469.7	1664.43	5
	Figure 3c		mean, SEM, n
	Time (min)	100 μM carvedilol			10 μM carvedilol			1 μM carvedilol			100 nM carvedilol			10 nM carvedilol			1 nM carvedilol			100 pM carvedilol			HBSS
	0	1156.67	207.922	5	920.8	159.358	5	864.6	135.414	5	844.867	151.92	5	847.133	126.618	5	771.467	150.839	5	676.4	121.688	5	1069.93	196.446	5
	1	17810.9	3332.38	5	19677.7	3653.51	5	20079.5	3583.43	5	20181.6	3792.82	5	20725.9	4002.16	5	17359.1	3573.58	5	15614	3614.81	5	23626.9	4892.99	5
	2	16013	3142.7	5	22689	3732.61	5	24616.1	4096.84	5	29375.9	5710.56	5	38280.7	7194.66	5	35985.6	6429.2	5	33764.6	6917.63	5	38265.3	6755.86	5
	3	12653.8	2824.92	5	21404.3	3173.27	5	23933.9	3787.15	5	29502.1	5497.61	5	48640.9	9036.13	5	50168.5	8406.83	5	47660.1	9385.39	5	48559.1	8260.15	5
	4	9360.73	2377.84	5	19931.4	2885.05	5	22071.5	3678.15	5	26752.6	4859.07	5	51719.5	9638.55	5	58391.5	9286.87	5	55846.3	10708.1	5	54647.5	9262.24	5
	5	6896.13	2014.28	5	18493.3	2809.01	5	20744.9	3650.9	5	24339.3	4426.18	5	50373.3	9258.58	5	61992.7	9374.68	5	58452.9	11003.9	5	57110.4	9898.56	5
	6	4849.93	1554.48	5	17696.3	2754.73	5	19585.1	3673.85	5	22472.7	4163.97	5	46326.1	8715.22	5	62099	8956.31	5	57771.9	10679.3	5	56831.5	10216	5
	7	3436.4	1124.97	5	17068.3	2580.28	5	18933	3714.9	5	21179.9	3896.06	5	41743.7	7943.8	5	60396	8589.82	5	55365.1	10241.3	5	55237.2	10399	5
	8	2569.73	791.159	5	16663.7	2531.92	5	18255.5	3536.31	5	20329.7	3753.4	5	37008	7466.11	5	57565.7	7933.66	5	52166.1	9496.97	5	53508.8	10295.8	5
	9	1987.73	575.933	5	16168.3	2542.8	5	17844.4	3569.46	5	19544.9	3608.62	5	33253.3	7217.58	5	54790.2	7499.32	5	48921.2	8869.6	5	51293.1	10177.6	5
	10	1633.93	428.885	5	16009.8	2483.47	5	17565.9	3444.91	5	18938.6	3454.38	5	30101.5	6852.06	5	52286.4	7063.74	5	45684.4	8284.34	5	49193.7	9956.93	5
	11	1370	282.305	5	15499	2359.09	5	17244.3	3404.44	5	18467.8	3411.23	5	27408.7	6508.87	5	49796.9	6711.46	5	43081.9	7952.67	5	47281.3	9716.29	5
	12	1204.53	227.328	5	15285.8	2406.9	5	16900.2	3346.94	5	18203.7	3296.23	5	25273	6278.85	5	47185.4	6434.16	5	40740.8	7466.43	5	45519.4	9449.05	5
	13	1102	179.379	5	14988.7	2352.51	5	16509.1	3380.18	5	17851.7	3227.62	5	23610.1	5997.11	5	45119.3	6187.5	5	38775.2	7141.89	5	43864.1	9084.51	5
	14	1009.4	144.773	5	14687.2	2341.2	5	16502.9	3322.2	5	17499.2	3136.5	5	22231.7	5901.4	5	43465.3	6011.38	5	37018.9	6841.33	5	42560	8830.78	5
	15	939.933	126.299	5	14356.1	2323.37	5	16270.4	3246.69	5	17220.4	3071.14	5	21165.5	5649.62	5	41882.3	5898.9	5	35710.1	6705.77	5	41321.6	8577.5	5
	16	893.333	111.698	5	13894.5	2277.89	5	15872.2	3264.86	5	17060.9	3145.59	5	20263.5	5443.88	5	40591.3	5779.86	5	34479.9	6414.96	5	40509.2	8294.57	5
	17	817.267	101.735	5	13778.4	2341.72	5	15838.9	3267.99	5	16814.2	3069.48	5	19623.7	5363.17	5	39336.9	5589.68	5	33612.8	6294.71	5	39209.1	8015.34	5
	18	814.333	89.7837	5	13677.6	2336.62	5	15682.7	3233.11	5	16702.3	3040.17	5	18909.9	5145.49	5	38459.6	5660.65	5	32660.8	6141.72	5	38333.8	7822.71	5
	19	770.667	85.4098	5	13300.5	2321.73	5	15453.8	3174.95	5	16530.2	3063.58	5	18435.3	5038.9	5	37262.5	5491.26	5	31781.7	5976.62	5	37683.3	7630.9	5
	20	753.733	101.287	5	13083.2	2354.16	5	15130.2	3259.78	5	16198.7	2981.62	5	18134	4820.93	5	36339.9	5465.45	5	31214.8	5950.01	5	36732.9	7356.89	5
	21	718.267	75.9439	5	12855.1	2251.53	5	14896.7	3188.71	5	15936.4	2951.69	5	17904.5	4810.97	5	35706.7	5518.73	5	30620.3	5868.79	5	36180.7	7221.98	5
	22	666.067	79.7948	5	12788.9	2265.45	5	14804.1	3146.22	5	16071.8	3000.36	5	17414.3	4629.93	5	34753.5	5420.17	5	29793.7	5723.14	5	35631.7	7088.44	5
	23	667.333	68.4883	5	12628.5	2253.55	5	14731.4	3138.17	5	15727.5	2853.95	5	17050.1	4439.51	5	34291.1	5300.06	5	29497	5686.76	5	35092.2	6946.62	5
	24	681.533	66.4447	5	12614.3	2297.02	5	14623.4	3159	5	15661.7	2930.04	5	16981.3	4467.04	5	33387.4	5320.04	5	29122.9	5596.41	5	34513.7	6788.3	5
	25	630.133	68.8551	5	12418.5	2273.29	5	14501.3	3117.2	5	15460.1	2912.09	5	16466.5	4268.78	5	32840.7	5228.52	5	28610.6	5456.56	5	34113.8	6691.42	5
	26	629.267	85.5056	5	12316.9	2304.69	5	14579.7	3212.07	5	15422.1	2907.44	5	16347.6	4259.42	5	32085.7	5191.29	5	28094.9	5487.21	5	33606.1	6552.34	5
	27	627.8	79.8044	5	12237.7	2213.83	5	14234.7	3098.72	5	15335.8	2929.79	5	16245.1	4158.56	5	31623.6	5166.72	5	27865.4	5418.75	5	33063.3	6307.11	5
	28	605.4	86.1629	5	12124.3	2200.39	5	14125.3	3077.89	5	15067.9	2792.5	5	15970.7	4028.26	5	31089.2	4954.04	5	27293.3	5280.51	5	32506	6201.34	5
	29	568.2	74.7857	5	12079.9	2293.62	5	14031.3	3065.42	5	14960.1	2774.63	5	15661.3	3997.8	5	30419.7	4934.57	5	26912.9	5295.65	5	32024.4	6124.5	5
	30	531.933	74.6356	5	11897.7	2132.96	5	13939.7	3066.07	5	14863.4	2795.46	5	15608.7	4063.44	5	30186.5	4951.75	5	26827.5	5247.26	5	31678.3	6015.23	5
	31	552.6	81.6821	5	11886.3	2227.85	5	13797.5	3055.04	5	14705.4	2834.84	5	15337.1	3866.66	5	29553.7	4807.15	5	26277	5101.37	5	31287.8	5877.91	5
	32	538.067	66.1008	5	11862.9	2231.91	5	13751.7	2965.86	5	14511.1	2796.79	5	15075.2	3714.47	5	29074.9	4788.98	5	25894.2	5108.8	5	30776.3	5747.65	5
	33	528.6	79.3983	5	11673.2	2176.12	5	13855.5	3004.05	5	14428.4	2758.84	5	14940.1	3702.22	5	28782.7	4866.49	5	25801	5082.43	5	30523.9	5698.22	5
	34	515.533	68.6449	5	11684.1	2181.45	5	13548.6	3043.6	5	14375.2	2774.97	5	15003	3701.89	5	28398.1	4743.76	5	25556.9	5021.86	5	29814.7	5539.23	5
	35	479.267	74.7368	5	11534.7	2139.82	5	13456.7	2942.88	5	14256.6	2795.76	5	14855.7	3696.43	5	27757.5	4653.02	5	25111.7	4959.5	5	29750.8	5602.43	5
	36	488.8	65.3157	5	11671.1	2183.97	5	13433.1	2933.46	5	14246.1	2777.91	5	14624	3582.43	5	27554.5	4613.51	5	25015.4	4900.16	5	29208.9	5371.33	5
	37	497.267	66.3693	5	11511.1	2199.98	5	13298.2	2976.52	5	14008.6	2803.56	5	14499.7	3585.21	5	27137.2	4632.15	5	24580.8	4866.37	5	28938.8	5300.63	5
	38	485.4	73.4271	5	11375.8	2101.55	5	13385.4	3005.25	5	13944.8	2754.65	5	14494.6	3541.28	5	26859	4606.42	5	24251.9	4730.69	5	28589.7	5184.74	5
	39	456.933	68.6485	5	11283.7	2147.84	5	13224.1	2872.38	5	13768.7	2670.94	5	14263.6	3450.64	5	26551.7	4615.99	5	24181.9	4849.29	5	28274.9	5168.31	5
	40	461.133	75.3946	5	11287.9	2072.6	5	13082.9	2837.25	5	13701.7	2735.8	5	14186.5	3502.47	5	26250.4	4648.05	5	23706.9	4701.65	5	27978.8	5108.34	5
	41	428.333	71.0085	5	11254.6	2094.09	5	12980.3	2817.2	5	13622.9	2720.65	5	14115.7	3497.64	5	25939.2	4543.28	5	23564.7	4704.33	5	27612.7	4924.2	5
	42	455.733	65.6893	5	11222.2	2075.17	5	12873.7	2842.64	5	13536.7	2568.13	5	13855	3415.84	5	25487.3	4520.63	5	23179.3	4632.66	5	27240.1	4900.61	5
	43	434.867	68.0441	5	11144.5	2107.48	5	12819.5	2788.38	5	13421.1	2598.06	5	13821.9	3301.68	5	25225.1	4554.92	5	23048.1	4679.15	5	26939.6	4821.73	5
	44	449.867	67.9875	5	11051.7	2016.88	5	12869.7	2886.65	5	13248.5	2624.85	5	13684.3	3291.25	5	24911.9	4539.54	5	22800.1	4562.25	5	26665.6	4802.95	5
	45	427.867	74.8601	5	11104.3	2108.31	5	12673.3	2801.07	5	13387.5	2697.11	5	13636.6	3337.78	5	24474.8	4411.65	5	22553.1	4526.31	5	26173.1	4605.84	5
	46	434.867	64.8741	5	10912.3	1976.37	5	12600.5	2743.02	5	13106.5	2596.74	5	13535.3	3344.97	5	24324.8	4412.91	5	22346.5	4565.51	5	26203	4664.74	5
	47	415.467	67.2209	5	10983.9	2024.83	5	12527.6	2744.19	5	13165.5	2637.69	5	13330.3	3159.53	5	23908.7	4410.49	5	21993.4	4477.37	5	25813.8	4558.98	5
	48	402.933	69.3044	5	10817.7	2049.47	5	12426.5	2770.27	5	12892.9	2614.8	5	13376	3217.5	5	23790.1	4337.79	5	21884.1	4409.71	5	25617.8	4482.57	5
	49	402.4	59.9011	5	10830.8	2036.84	5	12414.7	2689.57	5	12804.6	2531.35	5	13160.3	3119.49	5	23283.6	4317.81	5	21578.8	4340.78	5	25195.1	4435.19	5
	50	404.267	68.3691	5	10620.9	1964.89	5	12224.6	2655.48	5	12749.7	2515.96	5	13090.9	3136.67	5	22988.1	4250.5	5	21332.4	4343.8	5	25070.8	4422.57	5
	51	407.267	77.6266	5	10795	2026.1	5	12111.4	2721.95	5	12722.8	2600.15	5	13071.5	3013.62	5	22828.3	4166.68	5	21000.9	4215.04	5	24622.5	4085.62	5
	52	372.6	60.6498	5	10596.8	2039.98	5	12173.7	2663.67	5	12629.3	2475.24	5	12794.5	3049.32	5	22495	4182.87	5	20775.1	4240.57	5	24456.8	4321.62	5
	53	399.2	62.4482	5	10695.4	2015.77	5	12045.3	2676.31	5	12610.1	2517.35	5	12717.2	2965.15	5	22175.5	4147.63	5	20571.2	4168.51	5	23991.4	4097.17	5
	54	380.533	63.3984	5	10484.2	1973.17	5	11864.2	2658.93	5	12543.9	2448.09	5	12605.8	3003.04	5	22044.5	4117.99	5	20180.5	4090.62	5	23797.4	4118.26	5
	55	370	49.9614	5	10485.8	1972.88	5	11823.1	2560.47	5	12404.3	2464.46	5	12541.4	2996.32	5	21759.7	3998.7	5	20243.5	4046.07	5	23429.4	4042.48	5
	56	366.4	56.0052	5	10430.3	1952.63	5	11642.3	2631.57	5	12164.5	2451.11	5	12462.9	2841.53	5	21492.3	3951.71	5	19855.3	4016.32	5	23237.2	3907.75	5
	57	350.4	63.7085	5	10365	1945.05	5	11516.2	2536.22	5	12217.3	2450.78	5	12398.6	2987.45	5	21186.9	3906.44	5	19562.2	3951.84	5	22845.2	3878.69	5
	58	368.8	61.9576	5	10394.3	1992.11	5	11519.1	2535.84	5	12157.6	2478.64	5	12301.8	2964.49	5	20909.5	3905.29	5	19490.9	3995.6	5	22603.1	3817.81	5
	59	363.2	55.7697	5	10130.7	1929.27	5	11345.3	2496.12	5	12045.7	2364.01	5	12039.8	2816.94	5	20661.1	3880.43	5	19256.9	3874.34	5	22448.8	3748.17	5
	60	362.267	52.0241	5	10237.2	1947.95	5	11307.3	2528.25	5	11793.1	2316.27	5	12028.3	2845.49	5	20415.4	3815.95	5	19005.6	3876	5	22196.4	3758.06	5
	Figure 3d		mean, SEM, n
	Time (min)	100 μM propranolol			10 μM propranolol			1 μM propranolol			100 nM propranolol			10 nM propranolol			1 nM propranolol			100 pM propranolol			HBSS
	0	1220.6	233.113	5	1026.67	171.136	5	925.333	167.429	5	970.6	156.507	5	853.867	133.28	5	809.467	140.403	5	629.4	124.002	5	1069.93	196.446	5
	1	18935.3	3002.95	5	18260.6	3436.23	5	17428.5	2697.8	5	20727.9	3649.73	5	22228.5	4546.82	5	22934.4	4905.51	5	18734.6	4606.35	5	23626.9	4892.99	5
	2	18816.7	2628.98	5	18793.5	3112.85	5	19052.9	2546.33	5	23638.3	3889.18	5	30860.3	6381.47	5	40620.1	8419.33	5	35371.1	7548.01	5	38265.3	6755.86	5
	3	17575.8	2640.11	5	18183.4	2806.74	5	18693.3	2793.45	5	22937.9	3962.66	5	31108	6572.68	5	51936.9	10590.6	5	47453.9	9590.69	5	48559.1	8260.15	5
	4	17232.6	2787.88	5	17656.7	2713.59	5	18072.9	3165.45	5	22166.2	4196.51	5	28042.1	6081.62	5	57253.3	11684	5	54315.5	10837.1	5	54647.5	9262.24	5
	5	16986.9	2731.4	5	17392.1	2575.08	5	17610.1	3354.39	5	21417.7	4232.87	5	25357.5	5551.83	5	58631.6	11954.5	5	56579.9	11076.5	5	57110.4	9898.56	5
	6	16751.1	2559.64	5	17489.7	2500.03	5	17390.6	3378.9	5	20797.4	4189.68	5	23121	4946.15	5	56544.6	11416.7	5	55522.6	10804.2	5	56831.5	10216	5
	7	16779.6	2520.86	5	17436.1	2472.22	5	17420.4	3419.46	5	20404.5	4124.03	5	21612.8	4617.35	5	53522.7	10895.9	5	53855.3	10353.4	5	55237.2	10399	5
	8	16740.5	2373.93	5	17483.1	2286.93	5	17206.3	3260.39	5	20190.5	3967.69	5	20584.9	4373.92	5	49339.9	10050.2	5	50716.6	9625.77	5	53508.8	10295.8	5
	9	16713.6	2191.89	5	17287.9	2091.26	5	17069.1	3299.94	5	19777.2	3949.07	5	19832.6	3995.51	5	45940.2	9321.84	5	48082.9	9170.75	5	51293.1	10177.6	5
	10	16600.9	2128.15	5	17384.3	1991.86	5	16876.1	3094.16	5	19593.7	3766.74	5	19398.4	3952.44	5	42160.5	8663.46	5	45216.9	8615.96	5	49193.7	9956.93	5
	11	16510.2	1998.01	5	17152.7	1892.36	5	16915.3	3086.85	5	19256.3	3639.95	5	18850.1	3695.81	5	39256.3	8058.93	5	42672	8121.42	5	47281.3	9716.29	5
	12	16479.3	1910.86	5	17141.1	1835.72	5	16670.4	2870.08	5	19247.6	3545.74	5	18445.1	3616.78	5	36441.3	7521.07	5	40454	7549.27	5	45519.4	9449.05	5
	13	16372.8	1728.7	5	17027.7	1742.31	5	16585.6	2849.1	5	18712.1	3394.81	5	18050.1	3412.61	5	34029.3	6972.14	5	38683.4	7336.29	5	43864.1	9084.51	5
	14	16170.7	1686.64	5	16749	1632.98	5	16439.7	2866.01	5	18657.6	3379.12	5	17808.4	3442.35	5	32064.9	6682.56	5	36918.5	6882.14	5	42560	8830.78	5
	15	15810.6	1599.27	5	16673.3	1603.49	5	16391.1	2783.21	5	18376.6	3244.81	5	17463	3244.08	5	30225.1	6291.5	5	35806.6	6721.88	5	41321.6	8577.5	5
	16	15756.3	1509.78	5	16677.2	1638.49	5	16182.5	2740.4	5	18116.6	3089.12	5	17286.2	3214.28	5	28758.3	6009.12	5	34497.5	6350.34	5	40509.2	8294.57	5
	17	15636.2	1495.56	5	16254.5	1479.21	5	16079.9	2748.13	5	18002.1	3041.87	5	17034.1	3145.85	5	27477.3	5776.48	5	33170.3	6149.04	5	39209.1	8015.34	5
	18	15360.6	1452.03	5	16254.8	1477.12	5	15848.3	2551.5	5	17779.3	2846.07	5	16739.7	3141.65	5	26521.8	5590.86	5	32230.1	5947.64	5	38333.8	7822.71	5
	19	15309.8	1455.96	5	16043.4	1411.47	5	15802.7	2575.91	5	17557	2917.93	5	16564.7	2950.6	5	25498.9	5338.75	5	31434.6	5846.01	5	37683.3	7630.9	5
	20	14909.9	1483.74	5	15872.7	1407.1	5	15697.3	2493.09	5	17322.8	2850.26	5	16401.9	3001.95	5	24485.9	5147.08	5	30696.4	5691.03	5	36732.9	7356.89	5
	21	14885.1	1334.46	5	15727.7	1376.39	5	15509.6	2489.86	5	17091	2695.42	5	16187.5	2915.03	5	23912.2	4967.17	5	30176.5	5552.33	5	36180.7	7221.98	5
	22	14712.3	1342.04	5	15577.6	1357.37	5	15331.3	2520.57	5	16938.7	2802.56	5	15763.9	2837.59	5	23278.5	4844.45	5	29378.7	5457.3	5	35631.7	7088.44	5
	23	14576.7	1331.95	5	15538.3	1315.39	5	15154.1	2483.83	5	16831.1	2749.52	5	15720.8	2882.86	5	22524.1	4710.68	5	28734.9	5234.71	5	35092.2	6946.62	5
	24	14234.4	1291.52	5	15287.3	1308.06	5	15040.6	2329.6	5	16429.7	2656.46	5	15562.5	2840	5	21986.9	4516.43	5	28260.4	5180.85	5	34513.7	6788.3	5
	25	14248.5	1325.45	5	15195.7	1305.65	5	14998.3	2442.24	5	16214.9	2539.47	5	15335.3	2723.81	5	21648.1	4444.43	5	27767.9	5042.11	5	34113.8	6691.42	5
	26	13978.8	1291.3	5	15007.5	1261.06	5	14827	2424.96	5	16247.1	2564.44	5	15119.4	2659.45	5	21267.1	4444.64	5	27246.3	4987.31	5	33606.1	6552.34	5
	27	13890.5	1242.38	5	14883.8	1280.59	5	14702.3	2347.65	5	15972.9	2539.97	5	15027.5	2701.67	5	20744.5	4249.86	5	26842.1	4876.59	5	33063.3	6307.11	5
	28	13712.6	1256.8	5	14745.1	1287	5	14636.3	2422.5	5	15833.3	2472.49	5	14923.7	2719.55	5	20447.4	4139.75	5	26246.5	4810.08	5	32506	6201.34	5
	29	13578.5	1238.51	5	14676.4	1255.71	5	14548.3	2335.11	5	15734.3	2507.39	5	14744.3	2555.4	5	20060.3	4103.59	5	26145.1	4751.66	5	32024.4	6124.5	5
	30	13468	1198.34	5	14574.8	1230.02	5	14356.6	2328.94	5	15535.9	2499.23	5	14598.9	2632.27	5	19862.5	4101.93	5	25799	4700.71	5	31678.3	6015.23	5
	31	13427.7	1197.97	5	14537.4	1284	5	14190.5	2320.35	5	15376.9	2443.45	5	14512.5	2560.7	5	19438.8	4041.24	5	25362.7	4573.16	5	31287.8	5877.91	5
	32	13245.7	1134.97	5	14272.8	1209.85	5	14093.1	2294.41	5	15173	2411.71	5	14497.5	2583.44	5	19140.4	3886.88	5	24917.2	4551.13	5	30776.3	5747.65	5
	33	13058.3	1113.49	5	14290.3	1307.91	5	13883.9	2271	5	15134.4	2347.27	5	14326.1	2505.48	5	18793.1	3825.94	5	24660.8	4503.77	5	30523.9	5698.22	5
	34	12944.7	1143.33	5	14062.7	1161.58	5	13800.3	2326.88	5	14937.9	2398.77	5	14061.2	2498.99	5	18641.5	3889.02	5	24415.2	4453.08	5	29814.7	5539.23	5
	35	12767.3	1136.91	5	13958.7	1211.28	5	13772.1	2261.37	5	14863.5	2335.44	5	14130.5	2457.6	5	18411.3	3820.68	5	23878.7	4352.09	5	29750.8	5602.43	5
	36	12658.1	1142.73	5	13922.1	1226.58	5	13610.1	2241.47	5	14585.1	2333.54	5	13908.9	2374.58	5	18009.9	3688.78	5	23848.2	4363.68	5	29208.9	5371.33	5
	37	12434.8	1106.97	5	13745.7	1154.47	5	13507.3	2225.48	5	14549.3	2315.02	5	13829.3	2495.66	5	18104.7	3657.61	5	23422.1	4248.4	5	28938.8	5300.63	5
	38	12414.8	1126.85	5	13794.3	1268.13	5	13273.1	2186.17	5	14370.9	2369.48	5	13706.9	2414.83	5	17685.3	3651.24	5	23098.6	4277.72	5	28589.7	5184.74	5
	39	12290.9	1040.95	5	13617.9	1223.72	5	13258.6	2160.9	5	14238.1	2298.21	5	13488.9	2417.84	5	17629.5	3662.94	5	22904	4294.64	5	28274.9	5168.31	5
	40	12137.3	1044.61	5	13455.5	1190.13	5	13043.5	2172.51	5	14195.9	2305.78	5	13420.2	2382.34	5	17286.4	3632.36	5	22512.1	4142.14	5	27978.8	5108.34	5
	41	11964.6	1060.74	5	13388.6	1170.73	5	12935.9	2137.11	5	14123.2	2346	5	13309.2	2326.54	5	17086.3	3553.87	5	22273.3	4176.92	5	27612.7	4924.2	5
	42	11824.8	983.978	5	13254.8	1196.63	5	12864.5	2209.77	5	13899	2287.7	5	13140.5	2360.87	5	16973.9	3543.33	5	21991.5	4157.43	5	27240.1	4900.61	5
	43	11608.5	998.73	5	13172.7	1196.78	5	12756.6	2186.97	5	13885.1	2251	5	13018.6	2369.08	5	16798.9	3470.24	5	21839.5	4081.87	5	26939.6	4821.73	5
	44	11516.7	959.338	5	13035.7	1223.98	5	12804.2	2117.76	5	13642.6	2155.25	5	12964.1	2329.81	5	16672.6	3577.89	5	21508	4090.27	5	26665.6	4802.95	5
	45	11490.1	996.227	5	12959.6	1187.15	5	12614.7	2148.38	5	13513.1	2219.72	5	12895.4	2384.48	5	16293.6	3416.16	5	21220.6	4063.77	5	26173.1	4605.84	5
	46	11259.5	1049.5	5	12858	1133.01	5	12469.7	2080.46	5	13428.7	2193.94	5	12850.4	2327.01	5	16318.5	3450.07	5	21035	3869.58	5	26203	4664.74	5
	47	11132.5	980.882	5	12753.7	1137.14	5	12328.1	2055.51	5	13430.9	2209.95	5	12794.9	2334.98	5	15904.9	3314.06	5	20865.9	3918.23	5	25813.8	4558.98	5
	48	11030.7	961.535	5	12631.3	1145.53	5	12204.2	2111.65	5	13167.8	2141.01	5	12538.8	2338.37	5	15927.4	3265.82	5	20676.1	3970.06	5	25617.8	4482.57	5
	49	10923.9	912.797	5	12610.1	1179.86	5	12129.1	2132.06	5	13092.7	2191.05	5	12434.5	2289.38	5	15627.4	3202.62	5	20278.5	3796.22	5	25195.1	4435.19	5
	50	10722.5	907.469	5	12470.7	1141.31	5	12291	2073.23	5	13004.5	2170.8	5	12361.4	2272.96	5	15566.2	3252.57	5	19963	3729.45	5	25070.8	4422.57	5
	51	10743.8	879.149	5	12260.5	1058.34	5	12010.3	2029.15	5	12942.8	2149.49	5	12207.8	2252.37	5	15488.6	3229.04	5	19881	3678.3	5	24622.5	4085.62	5
	52	10576.9	881.212	5	12233.3	1131.54	5	12024.9	2060.58	5	12836.6	2070.41	5	12122.7	2177.93	5	15262.7	3082.7	5	19643.2	3668.3	5	24456.8	4321.62	5
	53	10417.3	859.936	5	12149.3	1146.06	5	11914.7	1981.39	5	12826.5	2102.62	5	12113.4	2200.23	5	15051.1	3115.53	5	19224.6	3577.06	5	23991.4	4097.17	5
	54	10213.7	897.756	5	11983.5	1136.27	5	11853.9	1995.02	5	12628.3	2035.45	5	11971.3	2155.08	5	14997.5	3089.41	5	19177.5	3594.91	5	23797.4	4118.26	5
	55	10186.9	866.359	5	11934.1	1070.89	5	11767	1948.2	5	12573.9	2065.71	5	11917.4	2132.57	5	14833.1	3029.14	5	19028.6	3553.57	5	23429.4	4042.48	5
	56	9957.6	774.913	5	11834.9	1145.68	5	11598.9	2059.52	5	12496.3	2068.17	5	11772.6	2142.83	5	14537.2	2933.2	5	18783.5	3548.56	5	23237.2	3907.75	5
	57	9912.2	783.279	5	11735	1106.04	5	11637.9	2004.65	5	12397.9	1985.81	5	11779.3	2118.2	5	14573.1	3002.84	5	18449.3	3423.04	5	22845.2	3878.69	5
	58	9747.2	761.967	5	11534.3	1077.81	5	11404.9	1927.41	5	12468.6	2061.72	5	11646.1	2089.19	5	14458.1	3029.51	5	18320.9	3429.82	5	22603.1	3817.81	5
	59	9665.53	810.325	5	11606.1	1087.41	5	11311.1	1921.39	5	12207.7	2036.24	5	11566.3	2099.22	5	14212.7	2824.57	5	18123.3	3325.23	5	22448.8	3748.17	5
	60	9535.6	770.992	5	11450.9	1042	5	11335.3	1906.79	5	12128.2	1982.74	5	11516.5	2123.05	5	14091.2	2825.91	5	17914.3	3228.91	5	22196.4	3758.06	5
	Figure 3e		mean, SEM, n
		Propranolol			ICI-118551			Carvedilol			Carazolol
	-5	38.9856	5.81036	5	25.1432	3.35837	5	41.0963	4.32406	5	40.5649	2.84241	5
	-6	39.2519	7.33798	5	26.0251	2.53973	5	45.1564	5.13244	5	42.1458	3.06884	5
	-7	46.3233	8.77412	5	34.5235	2.33234	5	53.0904	6.29204	5	41.1358	2.8143	5
	-8	55.7895	9.09662	5	70.1143	6.46063	5	88.2039	8.82714	5	50.2193	1.01491	5
	-9	97.61	8.9343	5	101.941	7.90601	5	109.146	10.4054	5	82.6479	1.9217	5
	-10	94.9942	9.89104	5	96.5374	8.72436	5	99.003	10.6995	5	87.9782	2.802	5
	Figure 3f		means
	Experiment	Carazolol	Propranolol	ICI-118551	Carvedilol
	1	51.3769	39.8299	26.5861	48.3045
	2	39.7725	60.9471	23.0495	53.7939
	3	39.7679	27.8418	14.1987	31.5616
	4	35.284	33.1329	26.935	33.0759
	5	36.6233	33.1764	34.947	38.7455

## Sheet: Figure 4
	Figure 4a	mean,SEM, n
		Isoprenaline			Isoprenaline + 10 nM ICI-118551			Isoprenaline + 100 nM ICI-118551
	-5							83.3585	5.44992	5
	-6				79.1764	5.81909	5	85.867	4.62974	5
	-7				85.4975	6.02242	5	67.0095	5.38644	5
	-8	90.7544	10.5294	5	71.5293	2.93793	5	-2.46587	5.32785	5
	-9	100	0	5	8.8367	5.48844	5	-42.3518	10.9624	5
	-10	67.3897	7.71564	5	-31.0467	10.1156	5	-49.8064	12.0985	5
	-11	19.4773	3.21065	5	-30.9282	5.37154	5
	-12	6.89225	3.64173	5
	-13	2.63212	3.04594	5
	Figure 4b	means
		HBSS					HBSS + 10 nM ICI-118551					HBSS + 100 nM ICI-118551
		100	100	100	100	100
							23.0284	15.3473	19.1115	16.6492	29.614
												12.9547	13.761	19.2976	17.2259	11.1254
	Figure 4c	mean,SEM, n
		Isoprenaline			Isoprenaline + 10 nM propranolol			Isoprenaline + 100 nM propranolol
	-5							91.587	8.95751	5
	-6				114.409	11.3411	5	83.5445	4.02845	5
	-7				98.2562	11.5472	5	47.4293	13.9169	5
	-8	90.7544	10.5294	5	61.898	13.752	5	-18.5092	8.62335	5
	-9	100	0	5	-10.8437	9.39267	5	-38.6562	6.05446	5
	-10	67.3897	7.71564	5	-27.63	6.99623	5	-43.4994	6.62291	5
	-11	19.4773	3.21065	5	-36.5275	6.32766	5
	-12	6.89225	3.64173	5
	-13	2.63212	3.04594	5
	Figure 4d	means
	HBSS					HBSS + 10 nM propranolol					HBSS + 100 nM propranolol
	100	100	100	100	100
						53.6751	36.6005	33.9843	46.4442	39.1049
											40.6071	46.1094	36.6981	34.7779	34.7897

## Sheet: Figure 5
	Figure 5a	mean,SEM, n
	Time (min)	HBSS			1 μM ICI-118551
	0	436.5	56.6434	5	415.9	52.6121	5
	0.5	3171.87	578.887	5	2940.6	589.652	5
	1	7073.63	1131.83	5	5793.47	668.635	5
	1.5	11242.6	1644.59	5	6458.93	759.697	5
	2	14785.8	2020.11	5	5829.4	681.092	5
	2.5	17899.9	2293.32	5	4902.87	623.292	5
	3	20430.7	2549.37	5	4198.67	549.767	5
	3.5	22319.2	2814.08	5	3684.73	559.862	5
	4	23892.7	2980.1	5	3428	549.836	5
	4.5	25269.6	3070.38	5	3189.6	561.232	5
	5	26494	3181.13	5	3138.77	572.553	5
	5.5	27219.5	3179.4	5	3135.27	578.286	5
	6	27825	3214.35	5	3129.93	575.279	5
	6.5	28793.2	3346.86	5	3166.57	591.639	5
	7	29533.5	3363.89	5	3179.8	613.999	5
	7.5	30394.7	3478.68	5	3263.53	635.379	5
	8	30895.7	3399.1	5	3331.47	617.446	5
	8.5	31359.3	3430.23	5	3369.13	635.291	5
	9	31931.2	3432.72	5	3406.33	647.416	5
	9.5	32442.7	3479.65	5	3521.93	664.228	5
	10	32958.6	3462.91	5	3525.37	639.228	5
	10.5	33407.3	3416.37	5	3638.93	653.971	5
	11	33796.3	3512.31	5	3667.5	689.395	5
	11.5	34206.1	3567.46	5	3694.23	646.693	5
	12	34368.3	3550.38	5	3738.77	660.95	5
	12.5	34761.4	3553.73	5	3809.8	682.462	5
	13	34933.5	3613.37	5	3853.93	681.969	5
	13.5	35242.8	3599.68	5	3873.43	667.844	5
	14	35476.8	3663.23	5	3980.67	716.496	5
	14.5	35718.7	3641.18	5	3932.37	703.345	5
	15	35830.5	3731.85	5	3993.53	677.465	5
	15.5	38400.7	3784.77	5	4443.63	706.907	5
	16	40784.2	3817.76	5	4802.23	772.304	5
	16.5	42877.6	3951.43	5	5002.97	805.437	5
	17	44186.9	4076.82	5	5293.4	851.46	5
	17.5	45291.5	4080.69	5	5438.77	866.297	5
	18	45947.1	4166.48	5	5475.37	868.806	5
	18.5	46334.1	4208.32	5	5586.77	897.84	5
	19	46385	4292.73	5	5530.97	877.154	5
	19.5	46403.7	4313.24	5	5480.2	893.086	5
	20	46248.8	4259.87	5	5512.73	906.637	5
	20.5	45858.6	4320.34	5	5470.37	881.205	5
	21	45548.1	4323.43	5	5419.63	896.319	5
	21.5	45104.5	4339.01	5	5357.73	874.812	5
	22	44602.8	4267.06	5	5331.93	847.707	5
	22.5	44010.2	4254.13	5	5287.93	876.85	5
	23	43404.3	4303.41	5	5201	872.576	5
	23.5	43062.2	4143.65	5	5099.27	861.225	5
	24	42345.9	4157.58	5	5068.63	819.641	5
	24.5	41864	4170.69	5	4959.3	840.639	5
	25	41466.3	4070.86	5	4998.33	839.316	5
	25.5	40896.3	4034.58	5	4863.03	799.631	5
	26	40518.7	4105.32	5	4828.6	769.672	5
	26.5	40070.5	4066.14	5	4819	793.584	5
	27	39500.2	3956.1	5	4713.67	780.432	5
	27.5	39191.4	3985.05	5	4694.53	773.92	5
	28	38769.1	3846.15	5	4617.4	749.356	5
	28.5	38358.7	3891.57	5	4606.37	785.386	5
	29	38020.4	3837.78	5	4593.47	764.613	5
	29.5	37671.9	3821.49	5	4528.13	741.934	5
	30	37257.2	3806.93	5	4521.6	771.116	5
	30.5	38919.2	3844.88	5	4883.73	702.41	5
	31	40865.4	3901.85	5	5152.7	731.037	5
	31.5	42375.9	4069.87	5	5433.13	761.846	5
	32	43252.6	4068.01	5	5616.5	789.003	5
	32.5	43971.3	4197.97	5	5691.17	791.325	5
	33	44594.8	4196.87	5	5713.67	799.706	5
	33.5	44485.8	4284.75	5	5740.97	796.577	5
	34	44381.6	4292.7	5	5650.83	800.979	5
	34.5	43871.4	4340.6	5	5588.5	780.019	5
	35	43424.8	4299.29	5	5582.9	808.094	5
	35.5	42834.1	4173.9	5	5470.6	791.178	5
	36	42165.9	4185.38	5	5400.33	758.055	5
	36.5	41609	4210.32	5	5259.47	798.827	5
	37	40840.3	4157.55	5	5193.1	784.661	5
	37.5	40296.4	4088.97	5	5089.7	783.595	5
	38	39394.4	3979.7	5	4998.03	777.632	5
	38.5	38819.4	3932.08	5	4904.4	757.558	5
	39	38113.8	3893.09	5	4804.17	767.24	5
	39.5	37472.9	3783.71	5	4730.27	707.276	5
	40	36897.6	3718.26	5	4695.67	732.39	5
	40.5	36326.1	3749.2	5	4570.73	695.666	5
	41	35768.2	3635.96	5	4547.33	701.745	5
	41.5	35296.9	3564.78	5	4477.47	709.657	5
	42	34633.3	3451.13	5	4421.03	718.348	5
	42.5	34247.2	3490.63	5	4302.07	644.54	5
	43	33688.5	3399.11	5	4280.93	635.525	5
	43.5	33350.1	3309.07	5	4225.9	660.954	5
	44	32857.5	3390.56	5	4206.8	656.392	5
	44.5	32538.4	3232.43	5	4159.13	655.414	5
	45	32017.8	3202.9	5	4113.2	653.837	5
	45.5	33309.9	3138.97	5	4441.63	677.34	5
	46	34842.1	3251.25	5	4672.77	634.337	5
	46.5	36126.9	3332.91	5	4908	682.63	5
	47	37046.4	3384.93	5	4965.93	651.519	5
	47.5	37270.4	3490	5	5107.8	706.875	5
	48	37744.4	3469.19	5	5064.9	687.356	5
	48.5	37573.4	3526.99	5	5057.43	714.769	5
	49	37190.5	3523.81	5	5002.37	709.173	5
	49.5	36848.3	3569.54	5	4876.2	692.459	5
	50	36296.2	3484.98	5	4875.7	674.384	5
	50.5	35688.5	3384.4	5	4784.9	705.652	5
	51	34993.4	3411.59	5	4669.1	676.278	5
	51.5	34606.8	3359.13	5	4554.77	680.66	5
	52	33894	3244.53	5	4516.83	685.997	5
	52.5	33163.8	3265.59	5	4361.27	641.972	5
	53	32562.5	3177.13	5	4310.4	657.75	5
	53.5	31956.1	3116.19	5	4254.73	640.273	5
	54	31402.3	3089.18	5	4123.33	640.475	5
	54.5	30894.4	3018.31	5	4041.67	647.13	5
	55	30370.6	3025.92	5	3977.43	613.535	5
	55.5	29881.9	2955.77	5	3960.87	612.475	5
	56	29304.7	2939.85	5	3867.37	602.187	5
	56.5	28885.2	2929.23	5	3809.07	599.581	5
	57	28295.6	2854.73	5	3763.3	587.356	5
	57.5	27992.6	2813.86	5	3653.8	560.74	5
	58	27571.6	2693.74	5	3640.6	571.547	5
	58.5	27234.9	2694.05	5	3625.73	559.149	5
	59	26782.5	2727.8	5	3566.03	527.677	5
	59.5	26489.4	2651.65	5	3493.37	563.748	5
	Figure 5b	mean,SEM, n
	Time (min)	HBSS			1 μM ICI-118551
	0	993.467	431.53	5	918.567	365.575	5
	0.5	3039.47	1019.52	5	2730	908.524	5
	1	4833.43	1476.05	5	4464.97	1351.3	5
	1.5	6836.3	1935.81	5	6498.2	1858.69	5
	2	9096.23	2423.46	5	8660	2320.11	5
	2.5	11565.9	2852.64	5	11116.5	2750.31	5
	3	14098.6	3323.21	5	13786.1	3290.96	5
	3.5	16868.5	3771.97	5	16482.6	3664.03	5
	4	19480.1	4131.62	5	19204.9	4087.9	5
	4.5	22240.9	4471.2	5	21639.5	4468.76	5
	5	24925.2	4853.79	5	24236	4910.85	5
	5.5	27369.8	5239.13	5	26639.7	5090.86	5
	6	29881.3	5545.39	5	28936	5491.16	5
	6.5	32207	5897.7	5	31122.1	5787.41	5
	7	34373.6	6274.83	5	32977.6	6060.68	5
	7.5	36399.9	6619.6	5	34912.5	6311.22	5
	8	38311.9	6834.67	5	36433.4	6470.93	5
	8.5	39905.9	7047.19	5	37896.6	6741.62	5
	9	41507.5	7266.57	5	39207.6	6894.99	5
	9.5	42896.5	7533.5	5	40470.8	7081.37	5
	10	44141	7706.64	5	41549.5	7285.59	5
	10.5	45282.7	7891.58	5	42495.5	7403.59	5
	11	46322.8	8088.42	5	43232.4	7545.72	5
	11.5	47341.8	8117.68	5	44007.2	7655.04	5
	12	48468.4	8352.27	5	44820.9	7740.02	5
	12.5	48971.5	8446.31	5	45409.1	7872.08	5
	13	49754.8	8526.82	5	45826.4	7900.57	5
	13.5	50429.8	8691	5	46440.4	8144.88	5
	14	50853.9	8709.74	5	46865.4	8144.17	5
	14.5	51340.5	8797.25	5	47029.9	8149.17	5
	15	51521	8854.49	5	47189.7	8185.18	5
	15.5	52083.5	8909.59	5	47586.4	8271.28	5
	16	52093.6	8967.93	5	47711.2	8242.55	5
	16.5	52678.4	9065.78	5	47993.5	8444.86	5
	17	52877	9071.77	5	48213	8413.53	5
	17.5	52967.6	9119.81	5	48216.7	8396.55	5
	18	53001.8	9190.84	5	48282	8431.13	5
	18.5	53090	9168.61	5	48337.1	8400.49	5
	19	52997.1	9168.78	5	48183.6	8388.09	5
	19.5	53090.1	9150.85	5	48230	8456.52	5
	20	53206.9	9231.26	5	48288.8	8405.31	5
	20.5	53358.2	9207.69	5	48246.1	8458.88	5
	21	53003.8	9184.8	5	48074.5	8396.89	5
	21.5	53127.9	9235.65	5	48154.2	8407.48	5
	22	52877	9215.87	5	48213	8465.75	5
	22.5	52939.2	9247.18	5	47864.4	8347.36	5
	23	52984.6	9230.58	5	47884.3	8405.88	5
	23.5	52698.9	9165.68	5	47930	8370.55	5
	24	52400.3	9150.81	5	47580.5	8328.5	5
	24.5	52364.6	9171.89	5	47458.6	8282.64	5
	25	52411.5	9135.93	5	47359.2	8314.07	5
	25.5	52095.6	9024.39	5	47243.3	8257.4	5
	26	51934.5	9109.75	5	47240.6	8276.24	5
	26.5	51615.5	9038.98	5	47006	8304.49	5
	27	51666.4	9086.85	5	46723.5	8185.23	5
	27.5	51627.1	9080.46	5	46383	8207.87	5
	28	51341	9057.69	5	46377.5	8100.97	5
	28.5	51098.7	8924.01	5	46297	8089.28	5
	29	50810.4	8905.19	5	45988.5	8072.95	5
	29.5	50831.7	8953.83	5	46024.2	8005.11	5
	30	50532.2	8915.4	5	45835	8106.02	5
	30.5	55083.7	9083.5	5	49593.8	8230.7	5
	31	64554.3	10092	5	58334.4	9663.6	5
	31.5	71211.8	10710.8	5	61259.6	11390.1	5
	32	75564.4	11075.5	5	58404.7	12394.1	5
	32.5	78365	11150.2	5	51823.7	12005	5
	33	79343.6	11249.5	5	43791.6	10854.6	5
	33.5	79484.4	11280.9	5	35755.7	9058.39	5
	34	78452.2	11023.1	5	28802	7307.48	5
	34.5	77036.9	10904.2	5	23341.4	5933.41	5
	35	75519.2	10751.6	5	18894.7	4662.77	5
	35.5	73455.5	10414.1	5	15444.8	3713.2	5
	36	71281.6	10199.6	5	12795	2947.92	5
	36.5	69557.6	9920.76	5	10753.4	2354.47	5
	37	67390.5	9620.74	5	9194.23	1890.79	5
	37.5	65516.9	9347.58	5	7991	1522.42	5
	38	64012.1	9122.85	5	7105.47	1262.83	5
	38.5	62044.9	8850	5	6411.7	1078.98	5
	39	60236	8644.65	5	5853.43	897.851	5
	39.5	58772.8	8400.81	5	5459.1	749.733	5
	40	57584.9	8265.22	5	5115.4	672.927	5
	40.5	56131.7	7986.44	5	4873.53	616.317	5
	41	54756.6	7887	5	4677.13	560.782	5
	41.5	53705.3	7748.24	5	4521.97	524.263	5
	42	52688.1	7485.56	5	4379.6	463.628	5
	42.5	51654.7	7424.33	5	4324.43	487.604	5
	43	50542.9	7275.26	5	4217.83	449.882	5
	43.5	49956.7	7072.49	5	4142.3	461.737	5
	44	48998.6	7068.91	5	4118.17	422.605	5
	44.5	48372.3	6944.15	5	4046.33	408.822	5
	45	47598	6854.06	5	4019.97	438.498	5
	45.5	46957.7	6886.4	5	3994.33	432.924	5
	46	46407.4	6711.48	5	3909.67	414.566	5
	46.5	45702.9	6623.06	5	3881.5	393.022	5
	47	45315	6647.8	5	3857.67	436.88	5
	47.5	44657.3	6495.63	5	3868.47	421.992	5
	48	44211.8	6466.13	5	3784.23	409.753	5
	48.5	43573.6	6310.99	5	3763.6	426.267	5
	49	43135.8	6346.63	5	3773.73	396.935	5
	49.5	42785.2	6223.47	5	3780.53	445.403	5
	50	42334.1	6176.65	5	3788.2	422.875	5
	50.5	42033.7	6191.08	5	3678.03	404.155	5
	51	41674.7	6089.94	5	3728.13	412.6	5
	51.5	41163.6	6020.62	5	3756.8	429.153	5
	52	40997.4	6017.41	5	3678.5	407.877	5
	52.5	40568.4	5957.37	5	3652.6	413.344	5
	53	40321	5977.7	5	3686.8	407.518	5
	53.5	39910.4	5855.53	5	3634.57	419.954	5
	54	39640.8	5894.02	5	3625.33	423.356	5
	54.5	39438.3	5876.26	5	3618.6	427.743	5
	55	38866	5775.42	5	3611.57	401.968	5
	55.5	38767	5781.81	5	3608.3	440.8	5
	56	38492.3	5752.87	5	3585.17	414.88	5
	56.5	38238.5	5708.99	5	3562.87	400.439	5
	57	37947.7	5668.16	5	3581.9	411.184	5
	57.5	37858.9	5613.26	5	3573.8	419.266	5
	58	37357.8	5655.35	5	3539.7	424.412	5
	58.5	37169	5677.76	5	3531.07	396.746	5
	59	36956.5	5626.7	5	3496.5	409.951	5
	59.5	36664.2	5595.28	5	3473.8	421.409	5
	Figure 5c	mean,SEM, n
	Time (min)	HBSS			1 μM ICI-118551
	0	237.6	36.4705	5	234.633	28.1617	5
	0.5	1045.5	117.072	5	942.033	100.254	5
	1	1716.57	202.262	5	1623.07	193.695	5
	1.5	2214.23	291.136	5	2056.3	264.654	5
	2	2547.4	334.879	5	2397.1	307.378	5
	2.5	2794.83	366.789	5	2570.47	326.056	5
	3	2962.3	397.052	5	2679.33	321.302	5
	3.5	3159.2	388.097	5	2842.1	354.847	5
	4	3306.03	428.221	5	2960.1	351.102	5
	4.5	3394.23	437.517	5	3006.67	371.38	5
	5	3503.13	450.214	5	3125.1	383.32	5
	5.5	3578.43	445.981	5	3183.9	372.59	5
	6	3714.13	476.365	5	3240.43	389.536	5
	6.5	3838.07	482.863	5	3204.7	387.605	5
	7	3911.93	497.729	5	3332	379.681	5
	7.5	3968.87	483.679	5	3374.17	388.908	5
	8	4011.53	503.548	5	3401.73	405.126	5
	8.5	4102.27	517.443	5	3455.23	386.38	5
	9	4180.57	523.963	5	3481.33	403.147	5
	9.5	4283.2	528.424	5	3487.33	396.915	5
	10	4321.03	528.058	5	3508.63	387.72	5
	10.5	4368.87	539.765	5	3580.87	396.79	5
	11	4458.93	570.789	5	3610.87	414.58	5
	11.5	4435.1	550.767	5	3639.3	410.918	5
	12	4523.8	558.934	5	3681.83	383.023	5
	12.5	4604.47	562.169	5	3687.83	414.924	5
	13	4600	574.851	5	3734.57	417.422	5
	13.5	4680.17	580.357	5	3763.2	424.488	5
	14	4691.57	562.22	5	3766.9	429.931	5
	14.5	4699.37	562.164	5	3828.6	432.208	5
	15	4734.67	593.797	5	3812.83	433.956	5
	15.5	5155.53	659.179	5	4080.6	454.131	5
	16	5492.57	703.935	5	4348.73	522.445	5
	16.5	5769.77	743.17	5	4537.67	528.037	5
	17	5913.5	781.923	5	4703.83	568.436	5
	17.5	6073.13	786.435	5	4766	560.822	5
	18	6205.07	820.127	5	4916.87	602.877	5
	18.5	6183.53	801.089	5	4892.5	574.387	5
	19	6152.1	789.62	5	4884.27	611.428	5
	19.5	6179.9	804.515	5	4918	605.662	5
	20	6078.37	775.572	5	4867	576.163	5
	20.5	6105.83	817.55	5	4801.97	593.555	5
	21	6036.8	776.58	5	4774.07	565.061	5
	21.5	5963.17	779.98	5	4739.03	550.965	5
	22	5926.6	782.576	5	4677.2	550.127	5
	22.5	5921.33	742.829	5	4654.03	550.381	5
	23	5839.67	732.207	5	4589.5	534.405	5
	23.5	5688.3	734.337	5	4573.97	539.003	5
	24	5721.27	723.843	5	4461.1	503.273	5
	24.5	5640.13	729.535	5	4453.73	518.31	5
	25	5613.83	691.76	5	4412.73	516.402	5
	25.5	5505.1	682.503	5	4342.53	490.395	5
	26	5458.9	668.211	5	4275.17	484.919	5
	26.5	5398.6	691.104	5	4267.17	489.453	5
	27	5373.73	670.458	5	4240.73	475.951	5
	27.5	5360.67	684.814	5	4169.83	469.43	5
	28	5259.23	628.375	5	4146.17	456.049	5
	28.5	5241.23	650.028	5	4135.67	460.172	5
	29	5284.77	650.36	5	4051.47	448.409	5
	29.5	5210.33	646.356	5	4052.63	462.993	5
	30	5073.27	638.062	5	3953.93	440.421	5
	30.5	5527.1	681.858	5	4245.63	470.454	5
	31	5840.9	729.711	5	4457.43	505.023	5
	31.5	6036.93	758.903	5	4697.07	521.881	5
	32	6178.63	787.881	5	4836.93	557.23	5
	32.5	6357.73	810.589	5	4873.83	550.859	5
	33	6360.03	819.372	5	4906.83	575.992	5
	33.5	6345.77	801.242	5	4944.5	582.209	5
	34	6307.53	817.775	5	4879.23	580.296	5
	34.5	6262.43	786.071	5	4835.5	544.258	5
	35	6178.67	779.977	5	4813.4	545.941	5
	35.5	6075.37	774.587	5	4695.23	543.809	5
	36	6019.43	773.995	5	4660.97	537.847	5
	36.5	5924.87	751.486	5	4635.23	546.527	5
	37	5861.13	738.82	5	4528.83	516.993	5
	37.5	5751.13	722.438	5	4431.17	490.139	5
	38	5690.17	724.19	5	4414.6	493.142	5
	38.5	5558.33	691.963	5	4330.07	477.362	5
	39	5500.7	710.43	5	4264.1	471.797	5
	39.5	5400.5	662.388	5	4176.07	460.468	5
	40	5336.27	668.14	5	4101.87	443.296	5
	40.5	5265.53	651.399	5	4077.8	473.075	5
	41	5250.5	651.1	5	4093.83	455.748	5
	41.5	5162.2	649.503	5	3977.93	447.383	5
	42	5105	614.942	5	3910.07	438.637	5
	42.5	5026	630.845	5	3882.77	427.965	5
	43	4982.77	612.602	5	3831.87	425.533	5
	43.5	4942.43	611.667	5	3842.83	434.425	5
	44	4861.97	617.08	5	3760.87	401.713	5
	44.5	4848.1	602.785	5	3706.9	401.605	5
	45	4753.7	594.091	5	3657.47	410.889	5
	45.5	5177.57	653.084	5	3939.5	452.147	5
	46	5470.37	699.554	5	4261.37	466.659	5
	46.5	5660.67	713.339	5	4355.13	480.328	5
	47	5860.63	751.753	5	4503.33	502.84	5
	47.5	5914.3	755.273	5	4562.93	549.819	5
	48	5871.57	768.055	5	4532.07	523.723	5
	48.5	5918.3	748.867	5	4499.4	501.115	5
	49	5893.97	754.472	5	4490.07	531.319	5
	49.5	5721.53	760.423	5	4425.07	520.441	5
	50	5620.73	736.501	5	4393.07	492.144	5
	50.5	5562.23	719.818	5	4350.33	486.849	5
	51	5471.9	689.7	5	4266.27	478.813	5
	51.5	5404.33	687.02	5	4199.07	474.568	5
	52	5324.5	666.908	5	4118.5	465.093	5
	52.5	5197.7	652.183	5	4039.27	428.927	5
	53	5127.73	639.7	5	3990.67	443.774	5
	53.5	5091.9	663.86	5	3856.93	415.887	5
	54	4986.63	621.302	5	3861.23	419.203	5
	54.5	4857.97	632.338	5	3737.63	386.092	5
	55	4831.43	588.027	5	3712.07	388.088	5
	55.5	4741.3	586.053	5	3689.37	403.843	5
	56	4674.47	569.079	5	3613.4	392.442	5
	56.5	4594.87	551.433	5	3559.1	372.397	5
	57	4544.57	570.216	5	3527.87	380.941	5
	57.5	4472.9	538.756	5	3479.8	377.658	5
	58	4470.97	548.567	5	3448.13	353.276	5
	58.5	4360.57	516.993	5	3393.03	373.365	5
	59	4339.63	523.819	5	3316.63	353.018	5
	59.5	4313.57	518.244	5	3266.1	334.577	5

## Sheet: Figure 6
	Figure 6a		mean,SEM, n
	Time (mins)	β2 Wildtype			β2 D113A			Endogenous HEK293G
	-15.6	3063.33	1363.16	7	962.524	195.783	7		281.857	38.0227	7
	-14.6	4374.9	1552.05	7	1300.76	227.549	7		385.19	54.274	7
	-13.6	6229.48	1805.71	7	1748.19	292.567	7		506.571	54.7965	7
	-12.6	8496.05	2224	7	2278.1	335.399	7		656.333	62.0433	7
	-11.6	11006.4	2865.59	7	2763.95	378.155	7		821	93.6849	7
	-10.6	13322.7	3608.47	7	3219.43	404.16	7		939.667	111.762	7
	-9.6	15952.6	4479.39	7	3745.43	470.069	7		1067	125.564	7
	-8.6	18169.5	5269.77	7	4088.05	513.591	7		1171.43	147.361	7
	-7.6	20199.9	5977.65	7	4409.76	542.932	7		1283.19	185.849	7
	-6.6	22195.7	6698.59	7	4702.71	556.562	7		1395.86	201.856	7
	-5.6	23666.7	7302.46	7	4968.67	574.604	7		1474.05	220.764	7
	-4.6	25160.1	7794.11	7	5188.1	571.434	7		1527.71	230.134	7
	-3.6	26206.8	8239.64	7	5344.05	584.342	7		1636.14	271.937	7
	-2.6	27055.9	8593.66	7	5515.38	574.74	7		1659	256.823	7
	-1.6	27797.4	8807.82	7	5639.76	573.949	7		1672	268.423	7
	0	60421.6	11034.6	7	16775.2	4236.55	7		4357.9	425.45	7
	1	90566.5	12210.1	7	28815.6	7071.79	7		7569.9	1018.24	7
	2	111366	14819.9	7	36772.8	10108.9	7		9521.9	1943.83	7
	3	121545	17022.6	7	39183.4	11024.6	7		10007	2218.19	7
	4	122740	18147.9	7	37631.9	10124.5	7		9545.9	2087.16	7
	5	118732	18488.7	7	34032.8	8559.19	7		8798	1839.63	7
	6	111068	17940.5	7	29954.9	6979.03	7		7844.38	1553.17	7
	7	101755	16994.2	7	25708.5	5596.76	7		6949.14	1270.03	7
	8	92952.1	16008.6	7	22132.5	4591.25	7		5986.71	1034.24	7
	9	84040.6	14773.4	7	19276.2	3795.59	7		5383.9	901.835	7
	10	76481.8	13894.6	7	17078.3	3282.65	7		4831.38	793.617	7
	11	69612.1	13031.3	7	15167.2	2905.19	7		4350.14	704.805	7
	12	64176	12299.7	7	13786.6	2598.98	7		4046.52	621.966	7
	13	59121.3	11597.6	7	12596.1	2313.83	7		3721.33	593.112	7
	14	55265	11066.5	7	11731.4	2200.03	7		3520.9	545.099	7
	15	51678.6	10615.3	7	10910.4	2019.01	7		3288.43	495.823	7
	16	49035.1	10238.5	7	10209.9	1946.06	7		3046.1	470.298	7
	17	46658.8	9799.81	7	9737	1792.97	7		3004.86	453.705	7
	18	44496.3	9503.21	7	9246.86	1720.93	7		2918.81	461.922	7
	19	42785.8	9273.64	7	8906.43	1703.34	7		2778.05	413.766	7
	20	41343.6	8940.43	7	8571.52	1575.77	7		2664.52	416.185	7
	21	39966.6	8773.47	7	8315.71	1530.52	7		2643.48	391.56	7
	22	38785.9	8498.3	7	7929.14	1486.71	7		2553.48	375.196	7
	23	37608.1	8381.59	7	7793.81	1406.51	7		2479.52	378.46	7
	24	36755.7	8181.68	7	7527.38	1371.47	7		2437	364.707	7
	25	35775	7964.27	7	7394.86	1333.1	7		2375.29	348.848	7
	26	35300.9	7897.58	7	7341.43	1345.82	7		2378.71	352.419	7
	27	34228.7	7650.82	7	7141.9	1315.72	7		2308.33	345.184	7
	28	33777	7557.86	7	6975.67	1252.86	7		2282.19	331.173	7
	29	33083.3	7424.22	7	6906.86	1258.17	7		2230.62	328.342	7
	30	32603.1	7301.27	7	6775.95	1227.99	7		2232.05	337.276	7
	31	32013.4	7224.35	7	6631.76	1172.8	7		2228.52	327.746	7
	32	31536.7	7077.9	7	6529.95	1164.53	7		2181.76	306.111	7
	33	31205	7015.79	7	6480.67	1174.61	7		2162.71	315.495	7
	34	30679.1	6907.81	7	6342.48	1105.31	7		2132.52	325.517	7
	35	30449.9	6933.53	7	6291.1	1106.99	7		2057.24	302.428	7
	36	29858.8	6895.67	7	6180.67	1068.61	7		2051.1	298.914	7
	37	29508.4	6753.82	7	6130.48	1069.99	7		2062	296.417	7
	38	29212	6729.95	7	6054.9	1064.84	7		2018.29	291.001	7
	39	28925.2	6639.59	7	5966.48	1011.77	7		1985.19	288.521	7
	40	28527.9	6521.73	7	5868.14	1040.19	7		2013.14	281.2	7
	41	28122	6398.48	7	5874.19	1060.53	7		1995.48	271.381	7
	42	27955.2	6408.16	7	5812.71	1041.75	7		1946.9	271.413	7
	43	27589	6281.57	7	5782.29	1015.77	7		1961	276.77	7
	44	27360	6323.83	7	5680.38	990.987	7		1947.48	264.103	7
	45	27181.1	6271.05	7	5645.81	973.789	7		1966.14	260.717	7
	46	26759.4	6180.38	7	5535.48	966.58	7		1934.86	259.267	7
	47	26627.9	6122.36	7	5525.71	962.387	7		1879.05	257.353	7
	48	26128	6010.64	7	5479.38	948.111	7		1851.9	262.658	7
	49	26176.9	6063.02	7	5424.76	967.51	7		1895.14	270.923	7
	50	25926.7	5944.53	7	5410.81	918.223	7		1843.71	238.919	7
	51	25533.2	5930.09	7	5284.62	881.968	7		1863	248.037	7
	52	25295.9	5834.76	7	5270.48	904.049	7		1862	255.757	7
	53	25159.9	5826.88	7	5232.24	888.921	7		1860.9	241.572	7
	54	25031.1	5849.6	7	5192.43	887.419	7		1845.71	242.639	7
	55	24498.3	5585.41	7	5135.19	898.396	7		1831.95	256.743	7
	56	24227.7	5612.43	7	5072.19	880.868	7		1767.1	242.787	7
	57	24147	5576.57	7	5051.52	857.264	7		1796.67	230.252	7
	58	24015.7	5477.62	7	4974.14	860.952	7		1769.81	238.89	7
	59	23656.4	5458.69	7	4947.57	852.117	7		1767.29	226.417	7
	Figure 6b		mean,SEM, n
	Time (mins)	β2 Wildtype			β2 D113A			Endogenous HEK293G
	-15.6	3110.86	1270.98	7	937.762	180.033	7	306.81	36.4597	7
	-14.6	4400.95	1461.89	7	1337.43	235.266	7	400.381	55.317	7
	-13.6	6132.52	1603.89	7	1779.9	257.508	7	516.143	60.9962	7
	-12.6	8206.29	1958.22	7	2289.62	303.191	7	654.476	73.9039	7
	-11.6	10459	2478.98	7	2770.9	338.859	7	803.667	100.101	7
	-10.6	12924.1	3112.7	7	3313.57	366.885	7	939.238	137.751	7
	-9.6	15290	3861.54	7	3702.81	413.594	7	1074.24	178.367	7
	-8.6	17597.5	4669.99	7	4137.29	441.518	7	1191.43	193.015	7
	-7.6	19612.1	5364.2	7	4460.43	484.524	7	1340.29	226.528	7
	-6.6	21296.7	6058.27	7	4837.29	544.181	7	1396.62	267.331	7
	-5.6	22911.4	6623.37	7	5103	577.663	7	1502.14	278.552	7
	-4.6	24323.2	7175.39	7	5305.57	572.825	7	1601.1	300.297	7
	-3.6	25665.8	7639.84	7	5569.52	596.78	7	1632.62	330.9	7
	-2.6	26519	8018.54	7	5679.76	618.835	7	1697.24	319.574	7
	-1.6	27359.4	8365.57	7	5794.05	588.989	7	1742.86	368.22	7
	0	59619	9639.06	7	19007.4	4641.06	7	6126.38	547.839	7
	1	78604	12744.8	7	28919.5	6135.11	7	10226.1	1673.53	7
	2	80229.8	17043.2	7	32214	6486.81	7	10736.4	1752.58	7
	3	72119.6	20103.8	7	31764.1	6149.64	7	9917.76	1502.3	7
	4	61913.8	20882.9	7	29227.2	5553.47	7	8550.81	1307.02	7
	5	52315.6	20134.7	7	26052.8	4774.18	7	7342.57	1141.92	7
	6	44001.8	18413.3	7	22667.9	3974.16	7	6274.38	987.427	7
	7	37255.6	16430.1	7	19696.9	3394.99	7	5354.19	809.076	7
	8	32366.6	14802.7	7	17149.1	2882.14	7	4675.48	713.99	7
	9	28145.8	13152.8	7	15081	2427.15	7	4123.43	637.029	7
	10	25138.8	11938.7	7	13483.7	2096.55	7	3724.24	575.65	7
	11	22627.8	10736.8	7	12120.5	1866.9	7	3388.62	510.927	7
	12	20591	9830.66	7	11078.2	1683.85	7	3090.86	462.42	7
	13	19155.1	9142.49	7	10155.1	1467.43	7	2886.81	422.37	7
	14	17928.7	8564.96	7	9442.33	1372.67	7	2731.43	407.528	7
	15	16866.4	8107.8	7	8867.14	1295.88	7	2631.48	378.257	7
	16	16059.2	7649.17	7	8369.38	1182.81	7	2452.67	357.749	7
	17	15306	7297.12	7	8076.29	1146.87	7	2371.71	356.36	7
	18	14781.9	6987.14	7	7638.24	1090.87	7	2270.24	361.536	7
	19	14364.5	6853.76	7	7429.24	1058.44	7	2221.43	325.689	7
	20	13916.7	6495.88	7	7169.71	978.408	7	2142.67	322.452	7
	21	13523.7	6347.93	7	6929.24	963.671	7	2093.48	307.576	7
	22	13149.1	6134.76	7	6761.43	927.247	7	2047.33	324.088	7
	23	13026	6084.15	7	6520.67	912.244	7	2049.62	317.262	7
	24	12748.2	5930.63	7	6410.19	851.608	7	1981.62	297.619	7
	25	12444.5	5791.8	7	6220.52	820.19	7	1940.29	298.04	7
	26	12384.6	5746.89	7	6213.62	822.476	7	1907.52	281.194	7
	27	12095.7	5629.63	7	5964.14	802.676	7	1909.05	291.693	7
	28	11861.8	5448.06	7	5922.33	785.214	7	1873.62	282.832	7
	29	11778.1	5460.35	7	5814.33	786.154	7	1854.62	296.862	7
	30	11585.8	5304.4	7	5753.24	743.39	7	1827.38	279.235	7
	31	11391	5185.3	7	5588.71	726.142	7	1815.9	276.784	7
	32	11328	5138.1	7	5615.33	711.987	7	1786.19	286.314	7
	33	11216.3	5087.8	7	5483.52	705.147	7	1751.76	281.145	7
	34	11070.2	4996.95	7	5421.14	715.017	7	1726.48	274.058	7
	35	10989.3	4962.68	7	5379.52	699.764	7	1743.76	284.871	7
	36	10784.7	4843.12	7	5327.38	709.489	7	1688.67	270.771	7
	37	10724.7	4759.15	7	5208.24	655.948	7	1709.24	260.873	7
	38	10669.2	4740.19	7	5243.43	635.47	7	1745	294.1	7
	39	10452.4	4622.4	7	5197.33	626.422	7	1672.62	260.225	7
	40	10343.7	4612.11	7	5135.67	637.562	7	1708.71	276.96	7
	41	10310	4542.83	7	5008.62	618.358	7	1686	286.512	7
	42	10162.8	4473.71	7	5049.9	623.397	7	1652.19	267.934	7
	43	10062.9	4409	7	4935.48	620.725	7	1617.67	274.563	7
	44	10075.8	4418.51	7	4874.57	628.615	7	1642.24	267.898	7
	45	9918.19	4350.71	7	4841.76	601.3	7	1612.1	260.387	7
	46	9878.05	4323.18	7	4845.33	596.216	7	1619.19	269.657	7
	47	9813.29	4249.27	7	4778.81	600.801	7	1609.14	260.814	7
	48	9789.38	4302.92	7	4780.19	584.752	7	1605.48	271.341	7
	49	9774.43	4238.32	7	4680.76	574.004	7	1607.14	261.315	7
	50	9649.86	4171.14	7	4684.48	581.298	7	1593.9	266.773	7
	51	9565.14	4147.69	7	4550.71	561.073	7	1585.67	265.152	7
	52	9477.24	4073.61	7	4572	569.591	7	1561.86	259.245	7
	53	9367.1	4016.03	7	4550.76	587.847	7	1557.9	257.257	7
	54	9342.19	4000.94	7	4534.71	577.902	7	1547.48	264.89	7
	55	9240.48	3956.53	7	4443.14	579.82	7	1574.95	266.416	7
	56	9146.76	3930.12	7	4450.38	530.06	7	1489.1	245.065	7
	57	9124.62	3861.97	7	4362.62	556.34	7	1496.14	245.989	7
	58	9103.38	3842.18	7	4366.95	524.753	7	1486.62	242.818	7
	59	8985.76	3817.14	7	4321.48	543.865	7	1514.67	247.43	7
	Figure 6c		means
	β2 D113A HBSS	Endogenous HEK293G HBSS	β2 D113A ICI	Endogenous HEK293G ICI	β2AR Wild-type	β2AR Wild-type+ICI
	96854	22624.7	51710.3	17885	171799	157308
	18939.7	4659	18928.3	5637	100646	73436
	22104.3	10535.7	18954.3	9491.67	190283	105325
	15096.7	9420.33	14053.3	11453	47159	41346
	30327	6838.33	26560.7	6180.33	131125	52811
	58507.7	8061.67	57566	8756	113959	62838
	32454.3	7909.33	37725.3	15752	113654	147187
	Figure 6d		means
		β2 D113A	HEK293G WT
		216279	259
		174932	142
		349097	1430
		153162	385
		97567	341
		187964	305
	Figure 6e		mean,SEM, n
		[ICI-118551] nM	Specific Binding WT		Specific binding D113A
		200	0.0156445	0.000390176	0.00141493	0.000244571
		150	0.0154083	0.00036365	0.0013686	0.00034683
		100	0.0149479	0.000391743	0.000832933	0.000227867
		50	0.0132757	0.00118981	0.000413533	0.000199128
		25	0.00915987	0.00188411	0.000259933	0.000172523
		10	0.0046772	0.00151639	0.000203733	0.00016817
		5	0.00240133	0.000963549	-4.6e-05	0.000124647
		0	-7.2e-06	9.41582e-05	-1.49333e-05	0.000157501
	Figure 6f		means
		Wild-type HiBiT-β2AR	D113A HiBiT-β2AR
		0.015938	0.000769
		0.0151417	0.000716
		0.014164	0.000942667
		0.015222	0.00107933
		0.014274	0.000657667

## Sheet: Figure 7
	Figure 7a		means
		HiBiT-B2AR WT						HiBiT-B2AR_N6A_N15A						HiBiT-B2AR_N6A_N15A_N187A
		528966	617062	759931	462353	496181	728551	607045	759931	646847	368006	504850	552211	426052	467078	566753	405118	435345	621666
	Figure 7b		means
			HiBiT-B2AR WT						HiBiT-B2AR_N6A_N15A						HiBiT-B2AR_N6A_N15A_N187A
		1 μM isoprenaline	30578	32008	26734.3	42521.7	27852	30820.7	36018	27535.7	31676.7	48563.7	24990	33670	34456.7	30084.3	28729.3	33735.7	24453.3	32236.7
	Figure 7c		mean,SEM, n
													In the presence of ICI118551			In the presence of ICI118551			In the presence of ICI118551
		Time (min)	HiBiT-B2AR WT			HiBiT-B2AR_N6A_N15A			HiBiT-B2AR_N6A_N15A_N187A				HiBiT-B2AR WT			HiBiT-B2AR_N6A_N15A			HiBiT-B2AR_N6A_N15A_N187A
		0	265.444	16.0445	6	238.222	14.7555	6	232.333	17.5077	6		252.222	18.5948	6	230.111	20.2427	6	200.833	11.6064	6
		1	2860.5	302.374	6	2330.5	210.268	6	1776.17	111.549	6		2539.83	283.799	6	2214.72	368.017	6	1686.17	161.741	6
		2	4997.44	495.338	6	3890.56	416.739	6	2888.28	268.701	6		3387.94	451.548	6	2999.44	539.933	6	2410.39	343.385	6
		3	6517.22	668.435	6	4977.94	551.209	6	3623.94	344.883	6		3282.94	431.005	6	3029.89	454.859	6	2649.06	286.565	6
		4	7580.56	785.823	6	5555.94	654.33	6	4004	467.017	6		3008.33	357.455	6	2947.33	412.753	6	2634.22	232.396	6
		5	8055.94	819.91	6	5953.94	673.215	6	4300.83	496.124	6		2817.33	277.656	6	2895.33	403.58	6	2612.72	204.65	6
		6	8569.28	857.42	6	6096.17	716.814	6	4386.83	517.739	6		2738.11	249.866	6	2860.39	395.674	6	2558.44	204.995	6
		7	8887.56	895.055	6	6355	759.425	6	4444.78	510.708	6		2677.33	188.953	6	2807.56	411.723	6	2574.06	191.164	6
		8	8938.78	851.058	6	6432.11	756.175	6	4526.06	559.871	6		2672.67	166.892	6	2887.11	423.408	6	2517.67	177.679	6
		9	9094.72	852.994	6	6456.89	767.858	6	4495.11	540.213	6		2633.78	180.481	6	2829.22	413.011	6	2515.22	152.471	6
		10	9214.78	833.798	6	6503.22	718.276	6	4537.94	560.001	6		2650.56	161.162	6	2867.83	425.98	6	2523.89	141.891	6
		11	9184.06	864.341	6	6570.44	743.731	6	4595.61	591.862	6		2682.11	155.307	6	2829.17	402.828	6	2498.44	128.326	6
		12	9229.78	823.613	6	6618.33	723.589	6	4606.67	577.901	6		2624.78	141.229	6	2856.72	418.341	6	2472.67	123.003	6
		13	9268.67	833.332	6	6507.28	709.25	6	4566.72	599.3	6		2654.72	152.025	6	2893.83	401.374	6	2511.94	139.032	6
		14	9212.89	830.107	6	6587.83	701.29	6	4593.33	589.005	6		2643.89	132.041	6	2866.39	417.071	6	2497.94	140.81	6
		15	9205.28	843.926	6	6614.33	753.994	6	4600.17	585.227	6		2674.39	137.227	6	2852.78	413.063	6	2470.33	95.7203	6
		16	9236.94	826.418	6	6506.61	692.407	6	4619.78	599.148	6		2636.72	133.113	6	2879.61	417.266	6	2443.28	127.894	6
		17	9200.67	793.302	6	6523.33	686.96	6	4608.72	600.178	6		2648.22	159.899	6	2833.11	400.731	6	2477.89	135.164	6
		18	9256.22	798.333	6	6513.11	658.442	6	4506.28	560.353	6		2645.83	113.221	6	2787.72	388.93	6	2477	124.248	6
		19	8977.39	783.015	6	6557.67	682.989	6	4588.28	556.498	6		2599.33	136.375	6	2828.72	419.952	6	2462.11	133.264	6
		20	9110	744.078	6	6459.89	680.578	6	4514.78	531.582	6		2680.61	153.799	6	2802.83	416.544	6	2461.5	142.374	6
		21	8935.17	760.921	6	6413.61	648.987	6	4499.33	564.444	6		2672.33	123.275	6	2812.61	384.249	6	2469.61	141.133	6
		22	8888.61	749.524	6	6396.56	646.133	6	4465.5	531.688	6		2620.83	117.293	6	2856.39	416.371	6	2494.22	127.778	6
		23	8854.67	753.751	6	6418.44	687.957	6	4467.06	576.109	6		2664.22	130.268	6	2847.22	398.699	6	2506.11	120.539	6
		24	8768.72	742.079	6	6333.39	630.776	6	4417.89	503.036	6		2613.06	122.616	6	2803.78	385.078	6	2467.39	125.839	6
		25	8600	679.347	6	6286.5	662.876	6	4422.22	552.726	6		2582.39	113.349	6	2806.56	370.095	6	2443.11	132.203	6
		26	8692.44	760.675	6	6257	624.443	6	4398.56	543.807	6		2612.28	135.624	6	2811.61	398.837	6	2422.89	128.03	6
		27	8500.94	713.21	6	6153	632.959	6	4337.78	499.952	6		2629.94	147.219	6	2764.72	383.434	6	2437.56	112.123	6
		28	8534.17	658.643	6	6116.39	627.137	6	4296.83	521.306	6		2653.56	108.823	6	2741.06	397.754	6	2417.72	101.501	6
		29	8348.5	704.568	6	6090.56	581.103	6	4241.17	486.054	6		2590.39	146.109	6	2767.39	391.163	6	2480.61	116.308	6
		30	8281.33	676.36	6	6074.56	594.177	6	4234.44	523.693	6		2589.67	139.157	6	2765.39	395.904	6	2435.39	129.513	6
		31	8157.56	656.3	6	5985.56	570.469	6	4208.83	505.842	6		2564.89	114.162	6	2728.67	366.339	6	2388	131.966	6
		32	8045.67	665.655	6	6001.06	612.145	6	4120.5	493.206	6		2522.72	129.661	6	2708.17	369.811	6	2363.5	113.583	6
		33	8015.78	658.267	6	5880.28	553.677	6	4136.67	497.651	6		2531.17	126.972	6	2721.22	376.706	6	2381.33	124.771	6
		34	7924.89	656.191	6	5780.72	569.004	6	4117.33	499.732	6		2545.5	119.281	6	2763.17	378.54	6	2363.11	108.781	6
		35	7831.22	635.585	6	5800.78	559.417	6	4110.06	463.397	6		2557.44	139.824	6	2691.89	373.48	6	2364.5	123.657	6
		36	7804	651.479	6	5715.17	523.113	6	4058.61	469.027	6		2511.94	130.926	6	2718.06	370.81	6	2336.17	98.6418	6
		37	7625.39	597.487	6	5677.28	529.406	6	3972.94	466.67	6		2479.28	126.544	6	2682.78	358.682	6	2288.33	96.2996	6
		38	7579.78	613	6	5590.83	519.305	6	3950.94	441.309	6		2468.5	94.2317	6	2689.78	366.912	6	2328.06	110.566	6
		39	7504.22	629.834	6	5564.17	528.102	6	3991.39	424.418	6		2444.11	112.12	6	2639.28	379.043	6	2322.89	111.092	6
		40	7481.67	597.202	6	5550.61	555.88	6	3888.28	437.645	6		2431.06	103.349	6	2634.11	363.028	6	2297	111.448	6
		41	7443.67	622.72	6	5457.56	547.244	6	3892.11	417.754	6		2461.78	101.19	6	2577.89	349.375	6	2248.39	118.051	6
		42	7325.28	604.816	6	5490.67	515.458	6	3844.5	424.148	6		2450.39	113.625	6	2606.94	363.53	6	2241.17	103.052	6
		43	7341.06	610.913	6	5391.22	512.3	6	3804.78	426.544	6		2389.61	94.7458	6	2578.39	356.576	6	2284.61	96.9894	6
		44	7205.39	565.471	6	5299.67	486.383	6	3799.22	435.207	6		2379.89	110.822	6	2546.56	352.706	6	2210.33	121.736	6
		45	7197.11	617.602	6	5253.72	499.095	6	3764.5	424.275	6		2386.33	114.966	6	2576.06	344.334	6	2222.78	111.41	6
		46	7074.44	591.226	6	5204.94	507.782	6	3753.06	395.253	6		2348.67	108.178	6	2571.33	369.697	6	2188.56	118.067	6
		47	7042.61	563.499	6	5167.11	496.772	6	3725.28	389.421	6		2349.61	85.4616	6	2567.44	356.856	6	2200.78	107.593	6
		48	6978.22	580.323	6	5134.28	461.522	6	3667.83	391.663	6		2404.06	104.034	6	2551.56	364.479	6	2172.72	101.836	6
		49	6841.28	594.771	6	5101.11	455.637	6	3658.56	390.557	6		2339	89.4699	6	2551.44	356.994	6	2158.83	101.574	6
		50	6912.83	565.05	6	4973.61	446.927	6	3623.39	382.06	6		2322.5	119.188	6	2505.06	359.82	6	2166.11	103.322	6
		51	6782.11	583.063	6	4976.11	475.342	6	3609	380.129	6		2319.94	110.746	6	2470.67	344.246	6	2138.67	119.65	6
		52	6712.61	549.554	6	4931.5	469.17	6	3563.5	383.432	6		2333.28	109.599	6	2469.61	350.195	6	2153.39	100.034	6
		53	6602.17	561.024	6	4861.33	452.313	6	3531.17	367.201	6		2305.56	93.3448	6	2467.89	342.277	6	2136.78	114.645	6
		54	6588.06	522.011	6	4858	435.9	6	3524.39	370.511	6		2276.28	95.27	6	2431.39	330.049	6	2135.89	94.8355	6
		55	6521.83	520.419	6	4779.83	429.581	6	3478.44	349.254	6		2263.72	105.183	6	2448.56	343.218	6	2124.44	81.6177	6
		56	6506.44	527.647	6	4760.72	409.065	6	3422.78	360.162	6		2248.67	122.397	6	2433.06	349.163	6	2075.11	97.4343	6
		57	6356.89	529.171	6	4712.33	424.381	6	3401.61	355.207	6		2190.22	104.807	6	2390.5	336.712	6	2026.67	91.3891	6
		58	6342.89	525.693	6	4600.56	412.994	6	3362.89	348.874	6		2206.28	100.126	6	2372.56	329.573	6	2050.06	107.161	6
		59	6275.89	530.437	6	4637.33	402.839	6	3336.28	359.089	6		2174.39	95.9446	6	2385.44	343.395	6	2031.5	105.888	6
		60	6232.11	547.513	6	4558	425.432	6	3284.83	360.645	6		2144.17	105.684	6	2357.17	343.726	6	2048.78	98.7919	6
	Figure 7d		means
			HiBiT-B2AR WT						HiBiT-B2AR_N6A_N15A						HiBiT-B2AR_N6A_N15A_N187A
		HBSS	11270.7	10042	5803	11145.7	8784.33	10574	6704.67	4863	4971.67	8798	6184.33	9139	3920	3788.67	5274.33	4202	4032.33	7378.67
		1 μM ICI-118551	3111.33	2871.67	3319	4377.67	2644	4997	4476.33	1975.67	2721.33	4069	2055	5168.33	2822.33	2408.33	2861	3268.33	2038.67	3838.33
	Figure 7e		mean,SEM, n
		Time (min)	HiBiT-B2AR_N6A_N15A_N187A HBSS			pcDNA HBSS
		0	198.722	11.8692	6	206.889	13.4422	6
		1	1697.22	239.192	6	1724.5	205.675	6
		2	2847.5	515.03	6	2801.89	655.922	6
		3	3518	739.024	6	3407.56	887.055	6
		4	3938.44	874.72	6	3636.94	980.36	6
		5	4194.06	995.478	6	3823.89	998.654	6
		6	4310.94	1007.99	6	3867.17	931.457	6
		7	4377.83	1015.4	6	3935.78	950.226	6
		8	4481.67	1045.14	6	3967.11	887.882	6
		9	4397.89	1018.23	6	4010.89	857.815	6
		10	4446.78	999.704	6	3981.28	804.492	6
		11	4445.67	1010.17	6	3997.61	821.727	6
		12	4469.72	984.558	6	3989.28	798.794	6
		13	4486.28	959.341	6	3971.56	799.761	6
		14	4430.94	968.515	6	4000.78	771.986	6
		15	4417	915.59	6	3958.56	732.079	6
		16	4373.28	920.306	6	4001.28	710.097	6
		17	4387.17	944.052	6	3945.67	696.988	6
		18	4307.83	855.046	6	3917.17	681.388	6
		19	4314.17	911.89	6	3889.94	677.811	6
		20	4257.5	905.996	6	3841.44	663.315	6
		21	4250.39	895.508	6	3842.94	636.725	6
		22	4212.56	840.128	6	3852	651.542	6
		23	4156.06	858.849	6	3803.67	625.399	6
		24	4130.33	839.562	6	3733.94	623.261	6
		25	4099.28	839.793	6	3717.44	583.883	6
		26	4127.33	816.668	6	3646.28	561.079	6
		27	4081.83	813.263	6	3616.11	602.311	6
		28	3941.78	801.252	6	3622.17	561.712	6
		29	4032.72	778.308	6	3605.33	545.598	6
		30	3973.89	801.497	6	3517.44	566.101	6
		31	3887.83	774.705	6	3498.94	556.485	6
		32	3867.11	748.849	6	3477.94	518.268	6
		33	3837.44	758.109	6	3430.72	509.281	6
		34	3770.94	738.731	6	3372	501.065	6
		35	3795.11	791.982	6	3415.67	512.608	6
		36	3766.17	733.49	6	3322.89	541.751	6
		37	3736.61	746.219	6	3391.94	534.22	6
		38	3667.28	751.397	6	3225.89	514.317	6
		39	3648.06	744.7	6	3153.33	471.493	6
		40	3621.06	753.881	6	3160	478.739	6
		41	3612.06	689.838	6	3109.83	463.853	6
		42	3517.67	683.071	6	3081.56	482.389	6
		43	3518.22	687.632	6	3040	460.825	6
		44	3509.72	682.567	6	3036.06	456.692	6
		45	3404.67	664.38	6	2925.94	449.335	6
		46	3370.94	694.38	6	2935.39	430.299	6
		47	3365.17	661.64	6	2943.89	435.802	6
		48	3352.72	657.488	6	2791.67	433.395	6
		49	3290.33	647.18	6	2813.17	438.252	6
		50	3317.22	661.072	6	2741.17	402.422	6
		51	3267.17	651.268	6	2754.06	436.988	6
		52	3250.83	636.969	6	2668.67	417.152	6
		53	3181.56	628.58	6	2609.5	398.821	6
		54	3172.56	652.487	6	2597.11	394.79	6
		55	3080.78	610.428	6	2592.78	413.803	6
		56	3060.67	615.189	6	2543.22	387.943	6
		57	3070.06	601.568	6	2482.17	368.177	6
		58	3005.67	581.684	6	2510.22	364.737	6
		59	2948.17	562.855	6	2424.44	410.538	6
		60	2943.11	548.159	6	2404.78	360.16	6
	Figure 7f		means
				HiBiT-B2AR_N6A_N15A_N187A						pcDNA
			HBSS	2896.33	4055.67	9592	3906	4215	3373.67	2926	3605	8760.33	2710.33	3466.67	4506
			1 μM ICI-118551	2564	2907	4127	1915.33	1674	1832	2933	2151	4064.33	2353	2363	2963.67
			1 μM isoprenaline	24618.3	23423.3	28603.7	20856.7	18980.7	19704	23748	23224.3	27159.7	25534.3	26847	26693.3

## Sheet: Figure 8
	Figure 8a		mean,SEM, n
		Time [min]	WT_HBSS			A2A_HBSS			WT_ADA_2 U/ml			A2A_ADA_2 U/ml
		0	438.267	85.7623	5	1123.27	159.943	5	656.6	168.013	5	1628.8	487.296	5
		2.1	3548.8	1352.94	5	12862.4	1080.14	5	4394.47	1754.21	5	12913.2	1709.73	5
		3.1	4245.27	1546.38	5	17401.9	1933.9	5	4798.27	1828.33	5	15896.6	2291.47	5
		4.1	4002.8	1393.97	5	17933.7	1869.17	5	4911.53	1848.2	5	16408.7	2411.14	5
		5.1	3844.27	1277.39	5	18107.5	1907.82	5	4464.27	1594.93	5	16494.9	2415.18	5
		6.1	3528.13	1136.76	5	17469.7	2031.75	5	4180.73	1391.37	5	16064.9	2237.09	5
		7.1	3282.4	1015.47	5	17309.8	1899.8	5	3805.8	1196.13	5	15665.7	2047.86	5
		8.1	3058.67	911.056	5	16805.6	1699.34	5	3636.53	1164.77	5	15186.1	1911.49	5
		9.1	2836.27	864.247	5	16320.3	1583.69	5	3472.53	1018.5	5	14759.7	1671.68	5
		10.1	2706.07	812.998	5	15988.5	1491.25	5	3247.47	910.341	5	14045.2	1554.28	5
		11.1	2504.13	679.774	5	15750.3	1351.92	5	2969.8	923.163	5	13761.4	1467.55	5
		12.1	2445.33	696.205	5	15364.6	1475.64	5	2876.33	880.17	5	13347.9	1288.62	5
		13.1	2376.07	623.939	5	15178.2	1262.94	5	2599.73	730.754	5	12779.9	1198.28	5
		14.1	2167.93	568.083	5	14792.7	1189.56	5	2610.53	731.768	5	12522.3	1209.66	5
		15.1	2126.47	566.451	5	14237.8	1245.66	5	2553.07	696.548	5	12092.6	1080.36	5
		16.1	2055.33	541.518	5	13951.3	1128.54	5	2447.33	716.393	5	12063.5	1009.16	5
		17.1	1833.93	455.167	5	13699.3	1218.39	5	2354.87	596.246	5	11606.2	1098.39	5
		18.1	1881.73	497.625	5	13467.6	1213.1	5	2234.13	560.092	5	11351.6	1041.99	5
		19.1	1856.4	496.979	5	12998.9	1206.16	5	2126.27	580.987	5	11014.5	915.497	5
		20.1	1690.93	393.475	5	12790.3	1092.54	5	2043.2	477.142	5	10762.8	1028.51	5
		21.1	1613.47	374.725	5	12464	1073.65	5	1999.87	485.437	5	10549.9	992.479	5
		22.1	1599.4	406.82	5	12230.8	1092.43	5	1979.53	501.4	5	10363.7	1004.97	5
		23.1	1604.27	409.516	5	11728.2	1202.4	5	1950.8	529.211	5	10169.8	855.804	5
		24.1	1565	401.702	5	11646.9	1054.54	5	1899.47	457.915	5	9977.47	912.626	5
		25.1	1461.33	359.466	5	11401.4	1140.8	5	1804.27	474.753	5	9723.2	825.703	5
		26.1	1417.13	348.05	5	11239.9	1113.19	5	1795.73	431.595	5	9327.27	880.826	5
		27.1	1407.53	311.613	5	11085.9	1065.63	5	1713.6	435.721	5	9353	846.387	5
		28.1	1384.8	329.04	5	10624.3	996.157	5	1725.2	398.438	5	9059.47	822.08	5
		29.1	1325.73	287.014	5	10693.8	1090.44	5	1572.6	347.027	5	8989.4	958.789	5
		30.1	1276.6	287.542	5	10441.1	1134.32	5	1520.8	378.189	5	8930.33	894.312	5
		31.1	1259.87	317.965	5	10130.9	1076.96	5	1532.73	358.45	5	8501.33	829.601	5
		32.1	1208	301.283	5	9939.47	1027.63	5	1495.53	362.45	5	8453.47	877.242	5
		33.1	1128.13	213.8	5	9530.6	1062.01	5	1502.87	371.458	5	8365.6	762.423	5
		34.1	1083.2	209.934	5	9455.2	992.34	5	1492.73	299.658	5	8145.47	961.244	5
		35.1	1088.07	243.257	5	9148.33	1047.63	5	1439.4	316.486	5	7991.67	895.52	5
		36.1	1150.13	254.348	5	8970	1007.64	5	1369.2	321.557	5	7733.4	809.02	5
		37.1	1039.87	239.409	5	9019.47	1030.07	5	1377.4	314.407	5	7738.33	822.537	5
		38.1	1038.07	207.078	5	8993.73	1021.91	5	1344.27	288.099	5	7527	926.861	5
		39.1	984.333	238.014	5	8582.47	1026.62	5	1260.87	264.346	5	7415	740.887	5
		40.1	1014.13	211.761	5	8588.07	1045.29	5	1217.67	266.27	5	7385.6	859.111	5
		41.1	986	191.701	5	8179.6	967.033	5	1246.07	268.314	5	7209.4	795.134	5
		42.1	920.333	173.168	5	8156.27	1049.84	5	1200.4	272.807	5	7222.13	818.241	5
		43.1	1005.6	185.351	5	8151.27	969.355	5	1146.87	231.544	5	6820.53	844.648	5
		44.1	879.4	172.497	5	7782.87	1009.62	5	1172.53	252.437	5	6881.67	857.815	5
		45.1	905.6	163.099	5	7793.8	954.155	5	1097.27	243.083	5	6802.47	851.25	5
		46.1	853.267	172.002	5	7564.33	1003.03	5	1105.47	277.46	5	6814.73	810.636	5
		47.1	826	151.148	5	7490.53	995.796	5	1188.47	275.588	5	6435.2	801.586	5
		48.1	882.667	177.035	5	7487.8	945.216	5	1092.73	197.737	5	6565.4	829.651	5
		49.1	791.667	163.099	5	7410.87	964.593	5	1062.73	215.156	5	6475.4	734.3	5
		50.1	833.067	139.966	5	7357.33	999.277	5	1065.67	203.481	5	6403.13	802.1	5
		51.1	808.4	136.661	5	7099.6	1007.62	5	1065.33	221.417	5	6338.33	851.325	5
		52.1	804.4	133.371	5	6868.6	1003.16	5	1095.4	204.307	5	5965.67	722.218	5
		53.1	805.267	164.017	5	6929.6	1038.5	5	981.8	219.562	5	5877.87	751.693	5
		54.1	779.933	172.195	5	6877.33	992.163	5	973.733	204.587	5	5766.2	772.449	5
		55.1	802.8	139.833	5	6664.07	939.798	5	972.933	216.683	5	5929.27	677.154	5
		56.1	720.933	148.345	5	6609.93	923.561	5	975.867	195.042	5	5747	704.778	5
		57.1	728.8	147.365	5	6549	870.783	5	962	217.296	5	5680.07	731.622	5
		58.1	676.4	135.167	5	6435.93	962.815	5	971.8	212.741	5	5733.47	793.996	5
		59.1	737.6	137.515	5	6209.67	949.143	5	962.8	196.112	5	5421.4	675.203	5
		60.1	757.867	154.066	5	6159.47	951.886	5	967	173.1	5	5437.8	710.56	5
		61.1	690.733	142.635	5	6129.93	900.105	5	910.333	148.873	5	5363	728.303	5
	Figure 8b		means
	experiment	Time zero WT	Time zero A2A	Peak WT	Peak A2A
	1	392.667	1454	2199	19203
	2	762	1144	9566	16772
	3	329.667	779.333	1724	14507
	4	437.333	1496	5963	25104
	5	269.667	743	1990	15814
	Figure 8c		mean,SEM, n
		Time [min]	A2A_SCH58261_10 µM			A2A_HBSS
		0	415.467	38.2074	5	1123.27	159.943	5
		2.1	1799.47	274.175	5	12862.4	1080.14	5
		3.1	2728.6	594.166	5	17401.9	1933.9	5
		4.1	3101.47	699.775	5	17933.7	1869.17	5
		5.1	2982.53	689.483	5	18107.5	1907.82	5
		6.1	2988.73	711.38	5	17469.7	2031.75	5
		7.1	2781.47	611.865	5	17309.8	1899.8	5
		8.1	2769.07	617.035	5	16805.6	1699.34	5
		9.1	2638.47	593.271	5	16320.3	1583.69	5
		10.1	2503.8	525.975	5	15988.5	1491.25	5
		11.1	2376.6	467.179	5	15750.3	1351.92	5
		12.1	2224.4	475.095	5	15364.6	1475.64	5
		13.1	2234.73	473.643	5	15178.2	1262.94	5
		14.1	2163.67	464.536	5	14792.7	1189.56	5
		15.1	2082.47	423.406	5	14237.8	1245.66	5
		16.1	2139.07	388.186	5	13951.3	1128.54	5
		17.1	2087.67	506.583	5	13699.3	1218.39	5
		18.1	2006.33	390.1	5	13467.6	1213.1	5
		19.1	1941.33	427.648	5	12998.9	1206.16	5
		20.1	1937.47	336.585	5	12790.3	1092.54	5
		21.1	1913.87	360.826	5	12464	1073.65	5
		22.1	2003.87	400.836	5	12230.8	1092.43	5
		23.1	1945.27	343.647	5	11728.2	1202.4	5
		24.1	1848.8	350.532	5	11646.9	1054.54	5
		25.1	1778.13	294.396	5	11401.4	1140.8	5
		26.1	1775	283.302	5	11239.9	1113.19	5
		27.1	1840.27	355.907	5	11085.9	1065.63	5
		28.1	1698.47	305.619	5	10624.3	996.157	5
		29.1	1720.07	297.853	5	10693.8	1090.44	5
		30.1	1723.2	270.725	5	10441.1	1134.32	5
		31.1	1640.53	284.726	5	10130.9	1076.96	5
		32.1	1692.33	285.319	5	9939.47	1027.63	5
		33.1	1662.73	261.319	5	9530.6	1062.01	5
		34.1	1672.27	242.234	5	9455.2	992.34	5
		35.1	1622.13	264.204	5	9148.33	1047.63	5
		36.1	1582.2	278.812	5	8970	1007.64	5
		37.1	1613.4	251.476	5	9019.47	1030.07	5
		38.1	1619.2	290.889	5	8993.73	1021.91	5
		39.1	1604.53	345.586	5	8582.47	1026.62	5
		40.1	1561.6	267.777	5	8588.07	1045.29	5
		41.1	1563.4	268.527	5	8179.6	967.033	5
		42.1	1576.4	293.926	5	8156.27	1049.84	5
		43.1	1477.07	241.263	5	8151.27	969.355	5
		44.1	1481	238.891	5	7782.87	1009.62	5
		45.1	1609.2	259.403	5	7793.8	954.155	5
		46.1	1453.33	205.667	5	7564.33	1003.03	5
		47.1	1543.8	249.966	5	7490.53	995.796	5
		48.1	1496.07	217.244	5	7487.8	945.216	5
		49.1	1499.13	234.197	5	7410.87	964.593	5
		50.1	1472.73	254.801	5	7357.33	999.277	5
		51.1	1519.67	213.349	5	7099.6	1007.62	5
		52.1	1436.53	257.76	5	6868.6	1003.16	5
		53.1	1445.87	233.752	5	6929.6	1038.5	5
		54.1	1463.67	237.811	5	6877.33	992.163	5
		55.1	1389	217.298	5	6664.07	939.798	5
		56.1	1350.07	256.505	5	6609.93	923.561	5
		57.1	1391.47	206.99	5	6549	870.783	5
		58.1	1361	222.97	5	6435.93	962.815	5
		59.1	1388.93	228.346	5	6209.67	949.143	5
		60.1	1404.13	190.422	5	6159.47	951.886	5
		61.1	1438.2	250.903	5	6129.93	900.105	5
	Figure 8d		means
		Experiment	Peak A2A	Peak A2A+ADA	Peak A2A+SCH58261
		1	19203	18636	2863
		2	16772	15405	5638
		3	14507	11206	2315
		4	25104	25113	3447
		5	15814	13475	1473

## Sheet: Suppl Figure 1
	Supplementary Figure 1a				mean,SEM, n
			HBSS			No addition			10 μM ICI-118551
		0	1157.33	375.113	5	1161.27	444.322	5	1147.4	370.792	5
		1	21374.8	4445.95	5	13514.1	3678.37	5	13826.4	3206.1	5
		2	32643.2	6461.54	5	24070.9	5474.97	5	11358.2	2605.71	5
		3	40237.5	7961.74	5	34001.5	6877.12	5	8169.87	1538.27	5
		4	45362.9	9258.75	5	42077.7	7948.37	5	6334.27	788.535	5
		5	48210.5	9839.3	5	48148.7	8822.98	5	5492.27	405.789	5
		6	50250.5	10328	5	52286.3	9401.26	5	5065.07	257.627	5
		7	51351.3	10571.8	5	54911.8	9604.78	5	4889.2	268.125	5
		8	52194	10807	5	56585.3	10141.2	5	4887.27	280.558	5
		9	52514.9	10745.7	5	57616.5	10002.6	5	4908.73	310.009	5
		10	52555.8	10733.6	5	58189.9	10132.9	5	4910.27	312.568	5
		11	52561.1	10688.6	5	58359.3	10048.5	5	5009.87	376.513	5
		12	52390.3	10563.4	5	58375.9	10065.5	5	4929.4	302.987	5
		13	51962.4	10485.7	5	58317.6	10098	5	4938	325.642	5
		14	51923.1	10232.4	5	57986.6	10002.9	5	4945.6	313.574	5
		15	51424.4	10197.6	5	57959.6	9985.27	5	4879.13	336.54	5
		16	51233.3	10061.6	5	57506.5	9744.35	5	4946.33	377.261	5
		17	50488.6	9814.91	5	57054.3	9677.71	5	4885.67	322.851	5
		18	49987.2	9705.11	5	56837.7	9606.14	5	4876.8	368.164	5
		19	49427.5	9518.04	5	56086.1	9460.56	5	4944.33	316.795	5
		20	49161.9	9543.62	5	55690.3	9453.39	5	4865.4	312.073	5
		21	48614.9	9272.63	5	55021.2	9187.59	5	4859.93	292.964	5
		22	48101.9	9049.23	5	54514.2	9087.45	5	4827	335.799	5
		23	47537.1	9110.63	5	53862.5	9024.44	5	4820.33	336.05	5
		24	47011.7	8835.78	5	53447.7	8937.64	5	4824.47	347.671	5
		25	46444.7	8807.13	5	52998.8	8843.86	5	4824.27	335.506	5
		26	46181.5	8772.94	5	52579.1	8765.61	5	4815.87	315.061	5
		27	45287	8526.79	5	51770.3	8654.97	5	4715.8	302.954	5
		28	44746.3	8487.93	5	51343.9	8594.59	5	4777.53	305.204	5
		29	44267.3	8234.96	5	50776	8604.87	5	4678	310.233	5
		30	43882.7	8186.26	5	50474.3	8507.63	5	4672.13	313.152	5
		31	43224.3	8174.16	5	49658.6	8369.41	5	4648.07	291.779	5
		32	42839.3	7935.9	5	49018.3	8233.98	5	4575.07	315.766	5
		33	42253.2	7998.98	5	48745.9	8289.98	5	4553	247.007	5
		34	41882.4	7753.97	5	48235	8222.11	5	4445.07	266.085	5
		35	41230.5	7594.79	5	47635.5	8023.7	5	4531.4	304.066	5
		36	40540.3	7534.88	5	46898.7	7946.61	5	4387.53	256.198	5
		37	40237.9	7376.69	5	46443.9	7953.18	5	4418.67	275.001	5
		38	39684.5	7330.16	5	45807.8	7803.74	5	4341.4	269.892	5
		39	39388.9	7200.67	5	45296.9	7712.76	5	4331.13	242.994	5
		40	38786.8	7194.33	5	44886.2	7613.74	5	4298.8	273.307	5
		41	38241.3	7009.67	5	44291.1	7611.39	5	4228	223.2	5
		42	37774.5	6943.53	5	43964	7527.39	5	4217.4	238.68	5
		43	37220.6	6811.78	5	43206.2	7389.78	5	4159.33	232.347	5
		44	36842	6812.54	5	42627.9	7412.02	5	4159.73	237.69	5
		45	36364.9	6710.26	5	42033.8	7273.72	5	4107.27	241.537	5
		46	35949.3	6544.78	5	41722.9	7239.36	5	4078.07	238.836	5
		47	35353.3	6421.33	5	41070.7	7165.22	5	4005.67	226.096	5
		48	35124.9	6497.13	5	40498.5	6980.96	5	4014	268.648	5
		49	34319.7	6218.44	5	40475	7060.28	5	3937.33	228.093	5
		50	33903.5	6030.86	5	39642.5	6880.67	5	3915.27	204.441	5
		51	33523.1	6094.7	5	39237.1	6762.1	5	3820.93	175.426	5
		52	33010.8	5983.84	5	38722.9	6821.04	5	3728.93	228.923	5
		53	32471.1	5882.99	5	38354.1	6800.07	5	3810.87	231.619	5
		54	32178.2	5889.76	5	37650.8	6741.88	5	3706.67	200.393	5
		55	31761.1	5792.16	5	37402.6	6574.92	5	3689.73	187.093	5
		56	31073.7	5646.38	5	36721.9	6447.75	5	3577.8	170.503	5
		57	30588.1	5585	5	36132.1	6335.96	5	3635.93	175.972	5
		58	30471.7	5554.49	5	35867.7	6397.69	5	3521.4	188.654	5
		59	30080.7	5579.58	5	35479.3	6317.65	5	3457.8	167.567	5
		60	29277.4	5279.48	5	34981.1	6367.26	5	3437.2	190.14	5
	Supplementary Figure 1b				means
		HBSS					No touch					10 μM ICI-118551
		66792	88187	34735	35925	41915	75331	89735	41990	37944	53241	18155	24250	10017	9735	6975

## Sheet: Suppl Figure 2
	Supplementary Figure 2				mean,SEM, n
			Normalize of ICI 118551				Normalize of Propranolol				Normalize of Carazolol				Normalize of Carvedilol
		-10	105.235	4.77771	5		117.467	10.8448	5		106.806	7.00578	5		99.1558	11.0095	5
		-9	84.2148	10.1378	5		84.6444	7.70382	5		68.8984	10.98	5		82.2499	12.9152	5
		-8	32.0038	4.85734	5		68.1285	9.56862	5		60.7312	10.5342	5		63.4764	13.9491	5
		-7	24.186	3.13965	5		67.6577	7.83576	5		52.608	9.24674	5		56.483	11.8685	5
		-6	21.7879	2.9269	5		58.5494	10.1722	5		50.4476	7.2823	5		54.2623	10.6007	5
		-5	25.091	3.66116	5		58.5213	9.88289	5		41.9648	7.6751	5		53.9765	10.5641	5

## Sheet: Suppl Figure 3
	Supplementary Figure 3				mean,SEM, n
		Time (min)	HBSS			1 μM ICI-118551
		0	481.133	23.7282	5	457.2	17.316	5
		0.5	4387.33	231.269	5	3646.33	192.942	5
		1	9069.77	704.112	5	6796.63	598.565	5
		1.5	13685.1	1347.42	5	7552.2	938.571	5
		2	17723.9	2023.96	5	6826.13	1012.3	5
		2.5	20980.5	2587.79	5	5743.07	890.341	5
		3	23669.6	3019.45	5	4791.33	756.448	5
		3.5	25569.6	3309.63	5	4051.53	614.163	5
		4	27185.4	3577.89	5	3599.2	511.156	5
		4.5	28285.6	3744.42	5	3279.57	456.999	5
		5	29426.8	3875.71	5	3071.57	395.713	5
		5.5	30303.4	4045.82	5	2950.27	384.369	5
		6	31026.9	4074.54	5	2913.87	361.398	5
		6.5	31691.1	4122.79	5	2877.4	352.432	5
		7	32420.9	4196	5	2901.53	354.364	5
		7.5	32970.7	4314.78	5	2899.37	328.778	5
		8	33514.9	4284.71	5	2911.53	346.248	5
		8.5	33935.8	4419.86	5	2964.33	350.024	5
		9	34507.5	4469.43	5	3010.3	347.648	5
		9.5	34931.7	4509.54	5	3042.07	364.138	5
		10	35226.6	4602.73	5	3089.3	363.284	5
		10.5	35547.3	4612.49	5	3161.2	367.463	5
		11	35812.1	4726.61	5	3183.33	351.122	5
		11.5	36199.9	4677.85	5	3252.23	380.635	5
		12	36320.9	4699.73	5	3283.97	377.134	5
		12.5	36853.1	4830.42	5	3310.33	375.353	5
		13	36983.8	4862.44	5	3348.43	351.512	5
		13.5	37186.8	4901.88	5	3371.87	379.812	5
		14	37387	4922.52	5	3434.43	399.504	5
		14.5	37532.1	4949.15	5	3444.7	413.833	5
		15	37731.4	4933.15	5	3459.73	399.321	5
		15.5	40504.1	5110.63	5	3787.4	408.001	5
		16	43074.3	5386.28	5	4164.3	432.912	5
		16.5	45163.2	5560.9	5	4407.43	486.216	5
		17	46906.6	5717.5	5	4533.33	481.965	5
		17.5	47976.6	5958.45	5	4695.3	499.129	5
		18	48883	6098.76	5	4758.8	485.447	5
		18.5	49212.3	6176.92	5	4864.87	501.203	5
		19	49184.3	6138.59	5	4848.03	522.971	5
		19.5	49117.7	6298.9	5	4840.23	542.456	5
		20	48985	6313.43	5	4822.87	514.982	5
		20.5	48549.7	6280.12	5	4828.27	547.652	5
		21	48153.5	6268.42	5	4770.43	528.918	5
		21.5	47813.3	6204.33	5	4772.23	548.859	5
		22	47137.6	6201.68	5	4744.87	581.349	5
		22.5	46620.3	6236.37	5	4641.53	566.292	5
		23	46070.1	6147.58	5	4588.1	536.245	5
		23.5	45498.1	6066.59	5	4514.87	542.937	5
		24	44855.7	5982.22	5	4526.2	555.263	5
		24.5	44344.8	5919.93	5	4440.67	538.349	5
		25	43860.3	5850.33	5	4418.1	513.058	5
		25.5	43285.4	5811.03	5	4361.9	528.964	5
		26	42755.2	5762.92	5	4331.03	517.113	5
		26.5	42348.2	5687.4	5	4294.37	544.427	5
		27	41754.7	5600.86	5	4224.57	515.585	5
		27.5	41437.8	5555.91	5	4214.13	505.28	5
		28	41160.7	5595.6	5	4196	507.332	5
		28.5	40612.5	5476.1	5	4209.53	526.239	5
		29	40262	5444.26	5	4101.83	501.72	5
		29.5	39790.5	5456.48	5	4092.07	519.196	5
		30	39346.7	5319.65	5	4041	507.499	5
		30.5	41450.1	5458.15	5	4391.27	525.478	5
		31	43556.8	5690.22	5	4659.8	480.803	5
		31.5	45092	5906.22	5	4907.97	505.959	5
		32	46236.3	5978.13	5	5061.5	497.246	5
		32.5	46887.7	6031.69	5	5107.2	519.6	5
		33	47318.1	6141.1	5	5186.5	509.013	5
		33.5	47255.8	6183.03	5	5232.5	517.434	5
		34	47303	6291	5	5171.07	538.331	5
		34.5	46945.3	6346.85	5	5130.4	552.316	5
		35	46145.6	6284.5	5	5123.37	554.116	5
		35.5	45675.8	6257.75	5	4999.4	503.306	5
		36	44883.2	6211.44	5	4894.4	544.343	5
		36.5	44189.5	6015.43	5	4878.23	545.073	5
		37	43608.6	5987.1	5	4723.4	527.929	5
		37.5	42686	5849.17	5	4666.83	532.614	5
		38	41909.3	5888.72	5	4620.93	524.018	5
		38.5	41348.8	5765.42	5	4551.63	500.737	5
		39	40611.9	5609.03	5	4450	520.953	5
		39.5	40001.7	5583.64	5	4371.87	514.828	5
		40	39455.7	5467.96	5	4286.13	519.48	5
		40.5	38924.8	5458.77	5	4217.43	507.48	5
		41	38187.9	5301.42	5	4205.8	525.344	5
		41.5	37557.5	5250.07	5	4111.57	518.956	5
		42	37135	5192.59	5	4090.3	490.606	5
		42.5	36847.9	5187.71	5	4072.67	483.597	5
		43	36020.2	4962.34	5	3965.67	506.473	5
		43.5	35815	4971.79	5	3938.17	482.283	5
		44	35298.5	4914.4	5	3902.57	487.291	5
		44.5	34878.4	4890.26	5	3858.33	485.857	5
		45	34279.7	4844.66	5	3801.3	476.929	5
		45.5	36129.7	4712.46	5	4149.87	475.488	5
		46	38093.6	4978.37	5	4519.3	475.356	5
		46.5	39694.8	5029.38	5	4698.53	494.83	5
		47	40603.8	5152.4	5	4837.67	484.856	5
		47.5	41605.7	5395.63	5	4838.03	472.298	5
		48	41742.9	5340.78	5	4936.6	507.845	5
		48.5	41709.5	5483.75	5	4895.47	524.035	5
		49	41497	5468.63	5	4908	532.221	5
		49.5	40988.1	5391.54	5	4753.97	506.399	5
		50	40304.6	5417.77	5	4714.33	538.777	5
		50.5	39704.6	5367.98	5	4567.27	503.83	5
		51	39019.5	5317.72	5	4530.73	535.693	5
		51.5	38393.2	5223.27	5	4431.2	518.753	5
		52	37558.7	5187.72	5	4303.87	509.16	5
		52.5	36889.9	5082.48	5	4249.4	523.562	5
		53	36220	5036.11	5	4192.13	507.209	5
		53.5	35653.4	4941.5	5	4111.07	487.376	5
		54	34853.4	4815.13	5	3993.43	505.792	5
		54.5	34195.3	4773.16	5	3968.8	505.713	5
		55	33578.4	4701.53	5	3876.47	487.713	5
		55.5	33130.6	4555.03	5	3829.93	482.991	5
		56	32583.3	4605.49	5	3738.07	476.578	5
		56.5	31938.1	4482.25	5	3711.47	487.068	5
		57	31416.3	4395.91	5	3670.97	469.076	5
		57.5	31026.1	4353.68	5	3573.27	466.221	5
		58	30395.6	4268.11	5	3580.93	472.713	5
		58.5	30040.1	4265.6	5	3478.57	469.287	5
		59	29561.6	4178.36	5	3457	458.907	5
		59.5	29163.5	4150.2	5	3418.17	472.619	5

[truncated: 5 more sheets: Suppl Figure 4, Suppl Figure 5, Suppl Figure 6, Suppl Figure 7, Suppl Figure 8]
